# Supplementary material for: High BMI-attributable female-specific cancers: a comprehensive analysis of the global disease burden and trends from 1990 to 2021 and projections to 2040
Source: Front Oncol. 2025 Oct 29;15:1704299. doi: 10.3389/fonc.2025.1704299 (PMC12605095; doi:10.3389/fonc.2025.1704299)
Supplement: Supplementary file 6 [file Table6.xlsx]

## Sheet: sheet1
Table S6
Relationship and temporal trends of age-standardized rates of female Breast, Ovarian, and Uterine cancers attributable to high BMI with SDI in 204 countries and territories, 1990-2021.
			Breast cancer														Ovarian cancer														Uterine cancer
			ASDR							ASDALYR							ASDR							ASDALYR							ASDR							ASRDALY
			1990			2021				1990			2021				1990			2021				1990			2021				1990			2021				1990			2021
location_name	SDI 1990	SDI 2021	val	frontier	eff_diff	ASDR	frontier	eff_diff	trend	val	frontier	eff_diff	ASRDALY	frontier	eff_diff	trend	val	frontier	eff_diff	val	frontier	eff_diff	trend	ASRDALY	frontier	eff_diff	ASRDALY	frontier	eff_diff	trend	val	frontier	eff_diff	val	frontier	eff_diff	trend	ASRDALY	frontier	eff_diff	ASRDALY	frontier	eff_diff	trend
Afghanistan	0.173832	0.3372	0.368168	0.20355	0.164618	0.579897	0.0281387	0.551758	Increase	8.38049	1.90006	6.48042	12.841	0.205533	12.6354	Increase	0.133676	0.00648952	0.127186	0.234462	-0.00274592	0.237208	Increase	4.285	0.287132	3.99787	7.4941	-0.0330956	7.52719	Increase	0.526118	0.143729	0.382389	0.746605	0.0621169	0.684488	Increase	15.8876	3.90192	11.9857	22.6483	1.71517	20.9332	Increase
Albania	0.557773	0.70685	0.590362	0.0273829	0.562979	0.88654	0.0276651	0.858875	Increase	11.4983	0.199862	11.2985	17.9072	0.212549	17.6946	Increase	0.189539	-0.00273912	0.192278	0.289938	-0.00276015	0.292698	Increase	5.17053	-0.0313149	5.20185	7.78224	-0.0331454	7.81539	Increase	0.807359	0.0508029	0.756557	0.795656	0.050799	0.744857	Decrease	20.0586	1.36802	18.6906	19.601	1.36799	18.233	Decrease
Algeria	0.460487	0.659501	0.39275	0.028878	0.363872	0.673744	0.0274536	0.646291	Increase	7.14088	0.22538	6.9155	13.0851	0.208747	12.8764	Increase	0.119277	-0.00274062	0.122018	0.250997	-0.00267175	0.253669	Increase	3.34593	-0.0285557	3.37448	6.85543	-0.0267293	6.88216	Increase	0.154436	0.0507366	0.1037	0.220926	0.0506975	0.170229	Increase	3.82496	1.36745	2.45751	5.46514	1.36741	4.09774	Increase
American Samoa	0.613634	0.723728	2.41285	0.027997	2.38485	4.37817	0.0287672	4.3494	Increase	62.7188	0.19064	62.5281	112.957	0.20433	112.753	Increase	0.261634	-0.00272614	0.26436	0.556134	-0.00272192	0.558856	Increase	8.72906	-0.0332296	8.76229	18.1878	-0.0305881	18.2184	Increase	1.58152	0.0507643	1.53076	2.54557	0.0506873	2.49488	Increase	46.9211	1.36792	45.5531	76.5573	1.36756	75.1897	Increase
Andean Latin America	0.500011	0.651602	0.577035	0.0277363	0.549298	0.950226	0.0278442	0.922382	Increase	12.0652	0.203722	11.8615	21.446	0.214134	21.2319	Increase	0.162829	-0.00275686	0.165586	0.501234	-0.0026954	0.503929	Increase	5.19977	-0.0328939	5.23266	15.5496	-0.0329962	15.5826	Increase	1.17998	0.0507293	1.12925	1.21023	0.0507556	1.15948	Increase	33.3853	1.36778	32.0175	33.2855	1.36776	31.9178	Decrease
Andorra	0.761464	0.869444	1.38215	0.0276894	1.35447	1.29487	0.0281067	1.26677	Decrease	30.6564	0.193074	30.4633	29.8206	0.237085	29.5835	Decrease	0.185839	-0.00268935	0.188528	0.176389	-0.00268649	0.179076	Decrease	4.99841	-0.03101	5.02942	4.71487	-0.0315067	4.74638	Decrease	0.546353	0.0507567	0.495596	0.484988	0.0507249	0.434263	Decrease	13.9727	1.36716	12.6055	12.5925	1.36832	11.2242	Decrease
Angola	0.270737	0.453722	0.289752	0.0279333	0.261819	0.710549	0.0278355	0.682713	Increase	6.23235	0.196952	6.0354	15.8962	0.199248	15.6969	Increase	0.0323568	0.000319201	0.0320376	0.156864	-0.00276459	0.159629	Increase	1.07081	0.0916611	0.97915	5.01539	-0.0272101	5.0426	Increase	0.237676	0.0621312	0.175545	0.442287	0.0509433	0.391344	Increase	6.85662	1.71615	5.14047	12.4677	1.36946	11.0983	Increase
Antigua and Barbuda	0.612105	0.749887	1.43137	0.0282733	1.4031	2.66877	0.0283911	2.64038	Increase	31.3161	0.193677	31.1224	61.3968	0.202037	61.1948	Increase	0.365861	-0.00273375	0.368595	0.842525	-0.00269569	0.845221	Increase	11.4009	-0.0321032	11.433	24.1942	-0.0312064	24.2254	Increase	0.875223	0.0507653	0.824457	2.09585	0.0508779	2.04498	Increase	24.9337	1.36845	23.5652	55.1473	1.36817	53.7791	Increase
Argentina	0.587397	0.723123	2.18345	0.0276796	2.15577	2.24547	0.0279114	2.21756	Increase	46.8482	0.21466	46.6335	49.0839	0.211597	48.8723	Increase	0.640107	-0.00272313	0.64283	0.707176	-0.0027324	0.709908	Increase	18.2027	-0.0306285	18.2333	20.1479	-0.0366741	20.1846	Increase	1.12288	0.0507252	1.07216	0.934479	0.0507981	0.883681	Decrease	29.593	1.36737	28.2256	23.8467	1.36739	22.4793	Decrease
Armenia	0.544415	0.701833	2.02468	0.0277522	1.99693	2.16713	0.0289366	2.13819	Increase	47.2793	0.210397	47.0689	51.2669	0.206659	51.0602	Increase	0.466394	-0.00277897	0.469173	0.729665	-0.0026817	0.732347	Increase	13.6889	-0.0304297	13.7193	20.1875	-0.0295874	20.2171	Increase	1.55738	0.0507459	1.50663	1.78018	0.0507365	1.72944	Increase	45.0278	1.36776	43.66	47.0986	1.36715	45.7315	Increase
Australasia	0.731234	0.845514	1.64961	0.0280745	1.62154	1.38932	0.0279276	1.36139	Decrease	38.3623	0.201796	38.1605	32.154	0.186415	31.9676	Decrease	0.849497	-0.00269586	0.852193	0.615067	-0.00273172	0.617799	Decrease	23.6764	-0.03405	23.7104	15.6745	-0.0335763	15.7081	Decrease	0.65135	0.0507628	0.600587	0.882417	0.0507241	0.831693	Increase	16.8203	1.36973	15.4506	22.9693	1.36789	21.6014	Increase
Australia	0.725983	0.844253	1.57567	0.02822	1.54745	1.38796	0.027888	1.36007	Decrease	36.4717	0.196697	36.275	32.0803	0.192561	31.8877	Decrease	0.87306	-0.00273793	0.875797	0.634088	-0.00268575	0.636773	Decrease	24.2627	-0.0332434	24.2959	16.0766	-0.0300993	16.1067	Decrease	0.568408	0.0508287	0.51758	0.812702	0.0507473	0.761955	Increase	14.6367	1.36799	13.2687	21.0757	1.36717	19.7085	Increase
Austria	0.749854	0.853837	1.65415	0.0279947	1.62616	1.29279	0.0286463	1.26415	Decrease	35.8065	0.211048	35.5954	26.9033	0.206029	26.6973	Decrease	0.718364	-0.00273291	0.721097	0.505065	-0.00268572	0.507751	Decrease	18.4926	-0.031937	18.5246	12.2378	-0.0331391	12.271	Decrease	1.02892	0.0509103	0.978009	0.829041	0.0509168	0.778124	Decrease	25.2143	1.36845	23.8459	20.5316	1.36749	19.1641	Decrease
Azerbaijan	0.595986	0.694851	0.911118	0.0277158	0.883402	1.12335	0.0280022	1.09534	Increase	19.9273	0.23047	19.6968	27.4016	0.196387	27.2052	Increase	0.220174	-0.0027092	0.222884	0.380937	-0.00276067	0.383698	Increase	7.17903	-0.0283394	7.20737	11.9602	-0.0303392	11.9906	Increase	1.02869	0.0507728	0.977914	0.943218	0.0507834	0.892435	Decrease	30.9607	1.36957	29.5911	27.2795	1.36971	25.9098	Decrease
Bahamas	0.693509	0.805021	1.9659	0.0277188	1.93818	2.83998	0.028548	2.81143	Increase	43.079	0.209251	42.8697	58.9227	0.201875	58.7209	Increase	0.681374	-0.00275503	0.684129	1.13093	-0.00268145	1.13361	Increase	22.1699	-0.0305964	22.2005	35.7961	-0.0292823	35.8254	Increase	1.3719	0.0508159	1.32109	2.51022	0.0507465	2.45947	Increase	41.2869	1.36715	39.9198	71.0152	1.36769	69.6476	Increase
Bahrain	0.584579	0.753043	1.85325	0.0291731	1.82408	2.72443	0.02868	2.69575	Increase	44.0917	0.191067	43.9006	62.6671	0.214633	62.4525	Increase	0.729299	-0.00271718	0.732016	1.34996	-0.00272594	1.35269	Increase	21.028	-0.0305305	21.0585	36.7526	-0.0272803	36.7799	Increase	0.861373	0.0507481	0.810625	1.19989	0.0506992	1.14919	Increase	23.2371	1.36863	21.8685	31.7486	1.36728	30.3813	Increase
Bangladesh	0.228549	0.492421	0.0269053	0.0269053	0	0.0968954	0.0284473	0.068448	Increase	0.160071	0.160071	0	1.43767	0.197881	1.23979	Increase	0.00725878	0.00652132	0.000737458	0.106999	-0.00271558	0.109715	Increase	0.256094	0.256094	0	3.65488	-0.0288417	3.68372	Increase	0.0638021	0.0638021	0	0.124344	0.050811	0.0735325	Increase	1.77143	1.77143	0	3.59539	1.36712	2.22827	Increase
Barbados	0.653583	0.746749	1.89226	0.0282394	1.86402	3.21412	0.0280198	3.1861	Increase	39.9116	0.193704	39.7179	70.3746	0.20629	70.1683	Increase	0.590977	-0.002702	0.593679	0.934001	-0.00272797	0.936729	Increase	18.402	-0.0303839	18.4324	27.5267	-0.0315525	27.5582	Increase	1.66356	0.0507264	1.61283	2.93529	0.0507845	2.8845	Increase	46.7216	1.36922	45.3523	77.8612	1.36797	76.4932	Increase
Belarus	0.622447	0.784485	0.991187	0.0278174	0.963369	1.35445	0.0278913	1.32656	Increase	23.4847	0.199747	23.2849	33.0101	0.220244	32.7899	Increase	0.494056	-0.00272709	0.496783	0.765285	-0.00275957	0.768045	Increase	14.7441	-0.0325033	14.7766	22.7982	-0.0321577	22.8303	Increase	1.02655	0.0507978	0.975749	1.75806	0.0508394	1.70722	Increase	29.1027	1.36838	27.7344	50.0228	1.36826	48.6546	Increase
Belgium	0.737391	0.853654	1.90852	0.0276982	1.88082	1.55857	0.0279454	1.53062	Decrease	41.9922	0.214094	41.7781	34.6263	0.237121	34.3892	Decrease	0.649029	-0.00276629	0.651795	0.544079	-0.0027681	0.546847	Decrease	17.4213	-0.0271101	17.4484	13.5394	-0.0305712	13.57	Decrease	0.740807	0.050735	0.690072	0.912729	0.0507206	0.862008	Increase	19.039	1.36715	17.6718	22.6178	1.36923	21.2485	Increase
Belize	0.423727	0.610229	0.648791	0.0276959	0.621095	1.1441	0.0283859	1.11572	Increase	14.1968	0.19064	14.0061	26.0158	0.204133	25.8116	Increase	0.209958	-0.00271611	0.212674	0.404207	-0.0027746	0.406982	Increase	6.71747	-0.0318798	6.74935	12.702	-0.0325955	12.7346	Increase	1.35645	0.0512702	1.30518	2.18616	0.0507515	2.13541	Increase	37.9307	1.3671	36.5636	62.0067	1.36711	60.6396	Increase
Benin	0.218907	0.373487	0.557966	0.0787813	0.479185	0.754296	0.0281077	0.726188	Increase	13.6015	1.27766	12.3238	17.2117	0.206037	17.0056	Increase	0.0974349	0.00650111	0.0909338	0.165957	-0.00276596	0.168723	Increase	3.10994	0.287513	2.82243	5.07572	-0.0334465	5.10917	Increase	0.510321	0.070891	0.43943	0.658784	0.0618744	0.59691	Increase	14.003	2.12363	11.8794	17.0961	1.71306	15.383	Increase
Bermuda	0.696451	0.821365	2.66159	0.0278543	2.63373	1.90919	0.0281193	1.88107	Decrease	57.9885	0.210407	57.7781	41.147	0.226391	40.9207	Decrease	0.869905	-0.00270167	0.872607	0.984097	-0.00266523	0.986762	Increase	24.7988	-0.033481	24.8323	27.3487	-0.032404	27.3811	Increase	1.48346	0.0507659	1.43269	1.55352	0.0508474	1.50268	Increase	38.6709	1.36975	37.3011	40.9979	1.36764	39.6303	Increase
Bhutan	0.21504	0.473062	0.249992	0.0799551	0.170037	0.383243	0.0281678	0.355076	Increase	5.42473	1.30012	4.12462	8.05578	0.215603	7.84018	Increase	0.121231	0.00644801	0.114783	0.271912	-0.0027715	0.274683	Increase	4.00754	0.287667	3.71987	8.74461	-0.0334215	8.77803	Increase	0.234154	0.078709	0.155445	0.277057	0.0507216	0.226335	Increase	6.74219	2.21932	4.52287	7.67776	1.36796	6.3098	Increase
Bolivia (Plurinational State of)	0.423918	0.599011	0.707695	0.0285459	0.679149	1.24535	0.0280318	1.21731	Increase	15.5182	0.216714	15.3015	28.1867	0.208604	27.9781	Increase	0.141534	-0.00273826	0.144272	0.468788	-0.0027197	0.471508	Increase	4.52157	-0.0281574	4.54973	14.4153	-0.0350973	14.4504	Increase	1.245	0.0518149	1.19318	1.61775	0.0507234	1.56703	Increase	35.0384	1.36693	33.6714	43.3517	1.36869	41.983	Increase
Bosnia and Herzegovina	0.541133	0.723078	0.776002	0.0281788	0.747823	1.55573	0.0274079	1.52832	Increase	17.7473	0.187031	17.5602	37.0384	0.194882	36.8435	Increase	0.411801	-0.00271895	0.41452	0.723152	-0.00278895	0.725941	Increase	12.2375	-0.031989	12.2695	20.3008	-0.033302	20.3341	Increase	0.813063	0.0507852	0.762278	1.06626	0.0507674	1.01549	Increase	21.7752	1.36798	20.4072	28.1873	1.36999	26.8173	Increase
Botswana	0.418078	0.642722	0.832321	0.0286868	0.803634	1.62661	0.0277377	1.59887	Increase	17.5483	0.215702	17.3326	33.6622	0.181119	33.4811	Increase	0.246437	-0.00272444	0.249162	0.589306	-0.00270141	0.592007	Increase	7.19996	-0.0348877	7.23484	16.401	-0.0313023	16.4323	Increase	0.712085	0.0535233	0.658562	1.15095	0.0506993	1.10025	Increase	18.094	1.39865	16.6953	27.1992	1.36695	25.8323	Increase
Brazil	0.500071	0.653044	0.930014	0.027931	0.902083	1.18749	0.02813	1.15936	Increase	20.0187	0.18447	19.8342	25.4782	0.203527	25.2746	Increase	0.287218	-0.00272897	0.289947	0.457326	-0.00272338	0.460049	Increase	8.60814	-0.0303642	8.6385	13.577	-0.0302474	13.6073	Increase	0.834674	0.050716	0.783958	0.914415	0.0507577	0.863658	Increase	21.2694	1.36698	19.9024	23.8926	1.36898	22.5237	Increase
Brunei Darussalam	0.666082	0.810234	0.625527	0.0279369	0.597591	1.08323	0.0277912	1.05544	Increase	19.2951	0.201151	19.094	33.0924	0.205004	32.8874	Increase	0.209874	-0.00273526	0.212609	0.557201	-0.00269571	0.559897	Increase	7.5399	-0.0318985	7.5718	19.1707	-0.0310597	19.2018	Increase	0.508959	0.0507437	0.458216	0.835335	0.0510161	0.784319	Increase	15.6664	1.36757	14.2988	25.4205	1.36754	24.053	Increase
Bulgaria	0.633446	0.768151	1.3234	0.0277315	1.29567	1.95205	0.0273943	1.92465	Increase	29.4725	0.201844	29.2707	44.9489	0.167824	44.7811	Increase	0.578849	-0.0027858	0.581635	0.981856	-0.00271344	0.98457	Increase	17.707	-0.0320167	17.739	29.0824	-0.0309422	29.1133	Increase	1.7674	0.050831	1.71657	2.38806	0.0507797	2.33728	Increase	50.0621	1.3688	48.6933	66.9483	1.36869	65.5797	Increase
Burkina Faso	0.129696	0.285118	0.203048	0.203048	0	0.332676	0.0280032	0.304673	Increase	1.85542	1.85542	0	4.69771	0.19833	4.49938	Increase	0.00640916	0.00640916	0	0.0213047	-0.00272675	0.0240315	Increase	0.284516	0.284516	0	0.820166	-0.0254342	0.8456	Increase	0.146324	0.146324	0	0.199813	0.061853	0.13796	Increase	3.98747	3.98747	0	5.33361	1.72398	3.60963	Increase
Burundi	0.205867	0.289374	0.281079	0.0791127	0.201966	0.376764	0.0280388	0.348725	Increase	5.8499	1.36939	4.48051	7.66103	0.232123	7.42891	Increase	0.0428155	0.006538	0.0362775	0.105731	-0.0025442	0.108275	Increase	1.27074	0.287349	0.983389	3.12319	-0.0179871	3.14117	Increase	0.242977	0.0786971	0.164279	0.282834	0.0619009	0.220933	Increase	6.59737	2.33208	4.26528	7.42634	1.72097	5.70537	Increase
Cabo Verde	0.276723	0.533535	0.477118	0.0280113	0.449107	0.920932	0.0279609	0.892971	Increase	8.82252	0.221892	8.60062	18.8579	0.207452	18.6504	Increase	0.0296759	-0.00174719	0.0314231	0.198125	-0.00271677	0.200842	Increase	0.972189	0.0662413	0.905948	5.95476	-0.0337217	5.98848	Increase	0.587239	0.0620209	0.525218	0.986025	0.0507593	0.935266	Increase	14.8866	1.71836	13.1682	22.8449	1.3682	21.4767	Increase
Cambodia	0.289075	0.473621	0.273864	0.0285127	0.245351	0.582114	0.0279755	0.554139	Increase	7.95392	0.228101	7.72582	16.6362	0.198162	16.438	Increase	0.025385	-0.00241948	0.0278045	0.127935	-0.00264461	0.130579	Increase	0.892522	-0.0106871	0.903209	4.39216	-0.0294263	4.42159	Increase	0.251242	0.0622475	0.188995	0.382239	0.0506973	0.331542	Increase	7.80982	1.72502	6.0848	11.7988	1.37124	10.4276	Increase
Cameroon	0.303055	0.479691	0.907977	0.0277783	0.880199	1.49167	0.0284472	1.46322	Increase	19.9094	0.209801	19.6996	32.2027	0.189057	32.0136	Increase	0.147449	-0.00276779	0.150217	0.301115	-0.00270626	0.303821	Increase	4.4393	-0.0293682	4.46867	8.78439	-0.0261458	8.81054	Increase	0.799669	0.0619686	0.7377	1.05427	0.0508986	1.00337	Increase	20.503	1.71873	18.7843	25.7475	1.36787	24.3796	Increase
Canada	0.781978	0.873171	1.93147	0.0279397	1.90353	1.32079	0.027907	1.29289	Decrease	44.7077	0.217537	44.4901	29.3971	0.207785	29.1893	Decrease	0.622119	-0.00270727	0.624826	0.623385	-0.00271774	0.626102	Increase	17.2146	-0.0311471	17.2457	16.0398	-0.0308042	16.0706	Decrease	0.992194	0.0507828	0.941411	1.14002	0.0507718	1.08925	Increase	25.294	1.36721	23.9268	30.0438	1.36806	28.6757	Increase
Caribbean	0.518111	0.642003	0.939636	0.0283866	0.911249	1.30875	0.0277383	1.28102	Increase	20.0998	0.211135	19.8887	28.164	0.215293	27.9487	Increase	0.219802	-0.00271193	0.222514	0.461433	-0.0026828	0.464115	Increase	6.8094	-0.0326788	6.84208	14.2295	-0.0323129	14.2618	Increase	1.07388	0.0509266	1.02295	1.92302	0.0507588	1.87226	Increase	30.8617	1.36929	29.4924	53.692	1.36797	52.324	Increase
Central African Republic	0.216825	0.309168	0.342434	0.0789471	0.263487	0.641905	0.0285479	0.613357	Increase	7.73528	1.29107	6.44422	14.7954	0.22719	14.5682	Increase	0.0451905	0.00649615	0.0386944	0.138785	-0.00272596	0.141511	Increase	1.47972	0.288521	1.19119	4.42548	-0.0286957	4.45417	Increase	0.291684	0.073745	0.217939	0.490455	0.0622177	0.428237	Increase	8.47791	2.17166	6.30625	13.9723	1.72081	12.2515	Increase
Central Asia	0.553362	0.675164	1.16344	0.0284127	1.13503	1.14562	0.0284252	1.1172	Decrease	26.8629	0.188342	26.6746	26.92	0.197412	26.7226	Increase	0.293856	-0.00275238	0.296608	0.526808	-0.00268816	0.529497	Increase	9.07661	-0.0341044	9.11071	15.7661	-0.0290555	15.7951	Increase	1.30996	0.0507427	1.25922	1.10563	0.0509658	1.05466	Decrease	37.6899	1.36756	36.3224	31.198	1.36838	29.8296	Decrease
Central Europe	0.637272	0.796244	1.45884	0.0282078	1.43064	1.89965	0.0278745	1.87178	Increase	32.2277	0.203859	32.0238	42.7089	0.19755	42.5113	Increase	0.704509	-0.00268219	0.707191	0.942396	-0.00266375	0.94506	Increase	20.5861	-0.0350713	20.6212	25.6549	-0.0273599	25.6822	Increase	1.48094	0.0507854	1.43016	1.71598	0.0507154	1.66526	Increase	38.8826	1.36909	37.5135	43.7049	1.3675	42.3374	Increase
Central Europe, Eastern Europe, and Central Asia	0.638317	0.769466	1.23803	0.0286627	1.20937	1.72266	0.0279593	1.6947	Increase	28.5523	0.225739	28.3265	40.0011	0.193838	39.8072	Increase	0.648455	-0.00272389	0.651178	0.863616	-0.00278786	0.866404	Increase	19.8296	-0.033515	19.8631	24.7047	-0.0332757	24.7379	Increase	1.56058	0.0508247	1.50975	1.86961	0.0507621	1.81885	Increase	44.2964	1.3693	42.9271	51.4725	1.36954	50.1029	Increase
Central Latin America	0.485787	0.640685	0.715452	0.0284129	0.687039	1.14294	0.0278682	1.11507	Increase	14.7531	0.221073	14.5321	26.1542	0.210337	25.9439	Increase	0.315688	-0.0027353	0.318423	0.668125	-0.00275164	0.670877	Increase	9.51359	-0.0320368	9.54563	20.8734	-0.0327758	20.9062	Increase	0.686845	0.0509078	0.635937	0.907051	0.0507435	0.856308	Increase	18.027	1.36722	16.6598	25.3516	1.36864	23.9829	Increase
Central Sub-Saharan Africa	0.302375	0.472256	0.362978	0.0277473	0.33523	0.829415	0.0285833	0.800832	Increase	7.9876	0.210371	7.77723	18.7164	0.186749	18.5296	Increase	0.045271	-0.00269331	0.0479644	0.184041	-0.00271247	0.186754	Increase	1.34805	-0.0144056	1.36245	5.54792	-0.0284635	5.57638	Increase	0.269334	0.0617858	0.207548	0.521345	0.0506952	0.47065	Increase	7.40056	1.71325	5.68731	14.1575	1.36819	12.7893	Increase
Chad	0.114639	0.240436	0.309316	0.267883	0.0414325	0.545731	0.0341427	0.511588	Increase	7.22103	5.56193	1.6591	12.7867	0.239279	12.5474	Increase	0.0414943	0.0414943	0	0.0910711	0.00653838	0.0845327	Increase	1.22486	1.22486	0	2.63392	0.265399	2.36853	Increase	0.308972	0.308972	0	0.54355	0.0626094	0.480941	Increase	8.00459	8.00459	0	13.779	1.74899	12.03	Increase
Chile	0.586495	0.771515	1.31958	0.0278975	1.29169	1.19486	0.0283081	1.16655	Decrease	28.1648	0.215298	27.9495	25.3049	0.23042	25.0745	Decrease	0.442171	-0.00271016	0.444881	0.607898	-0.00271901	0.610617	Increase	12.7642	-0.0319086	12.7961	17.7203	-0.0319523	17.7523	Increase	0.760328	0.0507726	0.709555	0.709474	0.0508586	0.658615	Decrease	19.1394	1.36752	17.7718	17.9187	1.36854	16.5502	Decrease
China	0.458669	0.72163	0.255458	0.0278868	0.227572	0.49423	0.0282363	0.465994	Increase	7.14832	0.21861	6.92971	14.3918	0.212407	14.1793	Increase	0.0304835	-0.00272855	0.033212	0.156011	-0.00269992	0.158711	Increase	0.97637	-0.0328311	1.0092	4.84625	-0.0321832	4.87843	Increase	0.273853	0.0507217	0.223131	0.327133	0.0508456	0.276287	Increase	8.44064	1.36727	7.07337	10.2013	1.36797	8.83337	Increase
Colombia	0.48072	0.655443	0.799893	0.0281327	0.77176	1.04245	0.0278206	1.01462	Increase	17.1766	0.235327	16.9413	23.5241	0.226776	23.2973	Increase	0.327363	-0.00276907	0.330132	0.586232	-0.00265954	0.588892	Increase	9.62625	-0.0322399	9.65849	17.7009	-0.0331668	17.734	Increase	0.548668	0.0507247	0.497944	0.713116	0.0508634	0.662253	Increase	14.4429	1.36979	13.0731	19.2601	1.36703	17.8931	Increase
Comoros	0.270048	0.475979	0.40854	0.0284777	0.380062	0.976564	0.0279629	0.948601	Increase	7.28748	0.21028	7.0772	17.9831	0.192757	17.7903	Increase	0.0946036	0.000169971	0.0944336	0.356964	-0.00273885	0.359703	Increase	2.8813	0.0683959	2.81291	11.0541	-0.0328407	11.0869	Increase	0.397955	0.061997	0.335958	0.652886	0.0507116	0.602175	Increase	10.6419	1.72857	8.91332	17.1935	1.3689	15.8246	Increase
Congo	0.420655	0.583075	0.671205	0.02796	0.643245	1.58981	0.0274222	1.56238	Increase	15.0827	0.201626	14.8811	35.8446	0.191285	35.6533	Increase	0.0955149	-0.00268539	0.0982003	0.381465	-0.00270711	0.384172	Increase	3.16708	-0.0297773	3.19685	11.8243	-0.0266025	11.8509	Increase	0.5002	0.0514375	0.448762	0.988536	0.0507344	0.937801	Increase	14.6859	1.36698	13.3189	27.5505	1.3672	26.1833	Increase
Cook Islands	0.564515	0.77911	3.66189	0.0277764	3.63411	4.329	0.0274045	4.30159	Increase	93.8359	0.190505	93.6454	108.584	0.192051	108.392	Increase	0.14946	-0.00270441	0.152165	0.249391	-0.00269476	0.252086	Increase	4.87941	-0.0307332	4.91015	7.91173	-0.0337807	7.94551	Increase	0.788678	0.050809	0.737869	0.707934	0.0507747	0.657159	Decrease	23.3996	1.36719	22.0324	20.9696	1.36771	19.6019	Decrease
Costa Rica	0.534125	0.70034	0.754446	0.0280774	0.726369	1.30709	0.0282877	1.27881	Increase	16.8624	0.223124	16.6393	30.2194	0.202836	30.0166	Increase	0.201606	-0.00270101	0.204307	0.46388	-0.00276186	0.466642	Increase	6.03895	-0.0296684	6.06862	14.286	-0.0308861	14.3169	Increase	0.652348	0.0507025	0.601645	1.0976	0.0507589	1.04684	Increase	17.5146	1.36721	16.1474	30.1641	1.36728	28.7968	Increase
Croatia	0.668906	0.798341	1.64496	0.0278926	1.61707	1.81183	0.0288246	1.783	Increase	34.8239	0.210363	34.6136	39.5664	0.212298	39.3541	Increase	0.709095	-0.00270297	0.711798	0.904137	-0.00267232	0.90681	Increase	19.4936	-0.0294169	19.523	24.0991	-0.0306866	24.1298	Increase	1.20028	0.0509485	1.14934	1.41077	0.0507159	1.36005	Increase	31.3864	1.36871	30.0177	38.4492	1.36879	37.0805	Increase
Cuba	0.558019	0.66873	0.958367	0.02865	0.929717	1.40131	0.0283292	1.37298	Increase	21.2723	0.191469	21.0809	31.522	0.197807	31.3242	Increase	0.189611	-0.0026992	0.19231	0.468187	-0.00270867	0.470895	Increase	6.03936	-0.0289756	6.06833	14.6398	-0.0297978	14.6696	Increase	1.30135	0.0507112	1.25064	2.41494	0.050802	2.36414	Increase	38.1619	1.36893	36.793	66.2953	1.36896	64.9263	Increase
Cyprus	0.648231	0.835631	1.24724	0.0281488	1.21909	1.64904	0.028552	1.62049	Increase	27.0622	0.199994	26.8622	37.1534	0.226012	36.9274	Increase	0.367388	-0.00270688	0.370095	0.559906	-0.00269197	0.562598	Increase	9.58415	-0.0290682	9.61321	14.1849	-0.0355146	14.2205	Increase	0.919673	0.0507391	0.868934	0.950048	0.0507486	0.8993	Increase	20.7804	1.3703	19.4101	22.7639	1.36792	21.396	Increase
Czechia	0.681848	0.82845	1.99772	0.0277966	1.96992	1.58373	0.0278407	1.55588	Decrease	44.0048	0.190282	43.8146	33.6371	0.218017	33.419	Decrease	0.803624	-0.00268352	0.806308	0.863117	-0.0027714	0.865888	Increase	22.9116	-0.0316468	22.9432	22.6902	-0.0294421	22.7196	Decrease	2.04105	0.0507155	1.99034	1.53318	0.05072	1.48246	Decrease	52.1426	1.3686	50.774	39.1422	1.36804	37.7741	Decrease
Democratic People's Republic of Korea	0.49778	0.569855	0.202498	0.0278812	0.174616	0.412716	0.0289148	0.383801	Increase	5.26898	0.216411	5.05257	10.4732	0.203248	10.2699	Increase	0.00543005	-0.0027099	0.00813995	0.0715738	-0.00271538	0.0742892	Increase	0.095477	-0.0299445	0.125422	1.5981	-0.0251866	1.62329	Increase	0.151019	0.0508086	0.10021	0.29205	0.0509127	0.241137	Increase	4.35586	1.36805	2.98781	8.01738	1.36996	6.64743	Increase
Democratic Republic of the Congo	0.289843	0.38318	0.318386	0.0290849	0.289301	0.775432	0.028231	0.747201	Increase	7.05671	0.213111	6.8436	17.668	0.206112	17.4619	Increase	0.0367493	-0.00274445	0.0394937	0.167439	-0.00271202	0.170151	Increase	1.05276	-0.0265739	1.07934	4.92624	-0.0323062	4.95854	Increase	0.238912	0.0621715	0.17674	0.495628	0.0619457	0.433682	Increase	6.44813	1.72121	4.72693	13.254	1.71737	11.5366	Increase
Denmark	0.801155	0.896424	2.16231	0.0281721	2.13414	1.45223	0.0281966	1.42403	Decrease	48.98	0.221312	48.7587	29.9685	0.19805	29.7705	Decrease	0.530623	-0.00272217	0.533345	0.593266	-0.00272323	0.59599	Increase	14.9574	-0.0288742	14.9863	14.5932	-0.0290111	14.6222	Decrease	1.01282	0.0508668	0.961954	0.833142	0.0506799	0.782462	Decrease	26.1745	1.37103	24.8035	21.2579	1.36836	19.8896	Decrease
Djibouti	0.337782	0.487958	0.309503	0.027807	0.281696	0.58893	0.0285736	0.560357	Increase	5.98939	0.201028	5.78836	11.6647	0.204667	11.46	Increase	0.0339384	-0.00276136	0.0366998	0.124835	-0.00275376	0.127589	Increase	1.14101	-0.0327002	1.17371	4.00477	-0.0333132	4.03808	Increase	0.216998	0.0619016	0.155096	0.354351	0.0506989	0.303652	Increase	5.95611	1.71991	4.2362	9.60662	1.36879	8.23783	Increase
Dominica	0.563603	0.746967	2.14986	0.0278682	2.12199	3.05685	0.0283706	3.02848	Increase	46.756	0.187213	46.5688	65.6423	0.214056	65.4282	Increase	0.372405	-0.00278033	0.375186	0.538307	-0.00275051	0.541058	Increase	10.1679	-0.0322853	10.2002	15.6076	-0.0329077	15.6405	Increase	1.40145	0.0507815	1.35067	2.10229	0.0507039	2.05159	Increase	36.6056	1.36871	35.2369	54.6068	1.36874	53.2381	Increase
Dominican Republic	0.442654	0.619388	0.40217	0.0282097	0.37396	0.748192	0.0280371	0.720155	Increase	7.17888	0.187089	6.99179	15.0676	0.187692	14.8799	Increase	0.0814327	-0.00271439	0.0841471	0.225894	-0.00271724	0.228612	Increase	2.88453	-0.029375	2.9139	7.45695	-0.0276312	7.48458	Increase	0.755284	0.0507606	0.704523	1.41261	0.0507311	1.36188	Increase	22.9209	1.36721	21.5537	42.2236	1.36692	40.8567	Increase
East Asia	0.471179	0.725705	0.255698	0.0283291	0.227369	0.500839	0.0285468	0.472292	Increase	7.14839	0.233501	6.91489	14.5438	0.199956	14.3438	Increase	0.0304931	-0.00271475	0.0332078	0.15666	-0.00269429	0.159354	Increase	0.9714	-0.0304279	1.00183	4.85847	-0.031681	4.89015	Increase	0.268472	0.0508102	0.217662	0.328417	0.0508092	0.277608	Increase	8.26459	1.36748	6.89711	10.2318	1.36762	8.86418	Increase
Eastern Europe	0.66425	0.802851	1.14619	0.0281537	1.11804	1.71746	0.0281547	1.68931	Increase	27.0079	0.210042	26.7979	41.1216	0.227046	40.8945	Increase	0.681508	-0.0027163	0.684224	0.892477	-0.00277571	0.895253	Increase	21.362	-0.0318351	21.3938	26.4754	-0.0328509	26.5082	Increase	1.64204	0.0507639	1.59128	2.09533	0.0507001	2.04463	Increase	48.1166	1.36703	46.7496	60.2153	1.36878	58.8465	Increase
Eastern Sub-Saharan Africa	0.233622	0.409721	0.349778	0.0427752	0.307003	0.733245	0.0284353	0.704809	Increase	6.92777	0.587378	6.34039	14.9684	0.209091	14.7593	Increase	0.0774061	0.0064966	0.0709095	0.250461	-0.00268844	0.25315	Increase	2.48347	0.269595	2.21387	7.84199	-0.0300733	7.87207	Increase	0.281711	0.0653756	0.216335	0.447041	0.0548206	0.392221	Increase	7.81789	1.85546	5.96243	12.1496	1.52281	10.6268	Increase
Ecuador	0.518431	0.661017	0.455644	0.0282103	0.427433	1.03735	0.028591	1.00876	Increase	8.98022	0.23739	8.74283	22.7671	0.211309	22.5558	Increase	0.049092	-0.00271653	0.0518085	0.579615	-0.00274988	0.582364	Increase	1.56948	-0.0277556	1.59724	17.815	-0.0327647	17.8477	Increase	1.73563	0.0507308	1.6849	1.38455	0.0506977	1.33385	Decrease	48.9717	1.36761	47.6041	37.9068	1.3672	36.5396	Decrease
Egypt	0.417183	0.606787	0.526143	0.0277379	0.498406	2.38042	0.0281168	2.35231	Increase	10.3646	0.208841	10.1557	52.1227	0.196935	51.9258	Increase	0.152083	-0.00273095	0.154814	0.594075	-0.0027514	0.596827	Increase	4.46161	-0.0303403	4.49195	16.445	-0.0282695	16.4733	Increase	0.50297	0.0520762	0.450894	0.728938	0.0507584	0.67818	Increase	13.4058	1.4271	11.9787	18.9051	1.36833	17.5367	Increase
El Salvador	0.373058	0.563775	0.454349	0.0278806	0.426468	0.938228	0.027736	0.910492	Increase	9.92031	0.221062	9.69925	21.6044	0.221204	21.3832	Increase	0.226293	-0.00272038	0.229013	0.578382	-0.00275848	0.581141	Increase	7.19758	-0.0331805	7.23076	18.1311	-0.0309655	18.162	Increase	0.79042	0.0618351	0.728585	0.99527	0.0507145	0.944555	Increase	21.8947	1.7229	20.1718	27.716	1.36833	26.3477	Increase
Equatorial Guinea	0.268784	0.657857	0.495763	0.0282107	0.467553	1.48503	0.0275594	1.45747	Increase	11.5303	0.185267	11.345	33.2486	0.2108	33.0378	Increase	0.089536	0.00104626	0.0884898	0.36045	-0.00273675	0.363187	Increase	2.8934	0.0941171	2.79928	11.11	-0.0323727	11.1423	Increase	0.422274	0.0622494	0.360024	0.761992	0.0507086	0.711283	Increase	12.2383	1.72271	10.5155	20.736	1.3677	19.3683	Increase
Eritrea	0.216028	0.403864	0.24004	0.0745792	0.16546	0.512895	0.0283786	0.484516	Increase	5.27455	1.27869	3.99586	10.9251	0.201075	10.724	Increase	0.0411141	0.00645462	0.0346595	0.132129	-0.0027206	0.13485	Increase	1.29658	0.286701	1.00988	4.06018	-0.0323961	4.09257	Increase	0.236588	0.072916	0.163672	0.391567	0.0619457	0.329621	Increase	6.70324	2.27595	4.42729	10.646	1.72044	8.9256	Increase
Estonia	0.674968	0.844918	1.49083	0.0273117	1.46351	1.44076	0.0284663	1.41229	Decrease	35.4871	0.208632	35.2785	32.7204	0.219174	32.5013	Decrease	0.834465	-0.00271965	0.837184	0.785084	-0.00268035	0.787764	Decrease	24.4688	-0.0310878	24.4999	21.0813	-0.0303557	21.1117	Decrease	1.41464	0.0507795	1.36386	1.22264	0.0507654	1.17187	Decrease	38.7388	1.36681	37.372	33.9244	1.36776	32.5567	Decrease
Eswatini	0.399421	0.58546	1.39458	0.028274	1.36631	2.78875	0.0274981	2.76125	Increase	29.0903	0.208016	28.8823	58.3328	0.220097	58.1127	Increase	0.564884	-0.00270342	0.567588	1.11279	-0.00273113	1.11552	Increase	15.4313	-0.0319458	15.4633	30.7246	-0.0284635	30.7531	Increase	1.25243	0.0620606	1.19037	2.04762	0.0507136	1.99691	Increase	30.0485	1.71863	28.3299	49.214	1.36795	47.8461	Increase
Ethiopia	0.148034	0.358823	0.305698	0.203791	0.101907	0.419074	0.0281895	0.390884	Increase	5.62459	1.90748	3.71711	7.59906	0.207563	7.3915	Increase	0.0472872	0.0064698	0.0408174	0.095805	-0.00277798	0.098583	Increase	1.60553	0.28664	1.31889	3.05507	-0.0283427	3.08341	Increase	0.212117	0.143838	0.0682792	0.175162	0.0620334	0.113129	Decrease	5.98965	3.90321	2.08644	4.66634	1.72095	2.94539	Decrease
Fiji	0.534649	0.675052	2.52026	0.0276449	2.49262	4.13481	0.0280596	4.10675	Increase	66.8618	0.201745	66.66	104.029	0.197056	103.832	Increase	0.241686	-0.00269735	0.244383	0.398821	-0.00268958	0.401511	Increase	7.63234	-0.0294977	7.66184	12.1451	-0.0316259	12.1767	Increase	1.45839	0.0507896	1.4076	2.2404	0.05069	2.18971	Increase	43.2654	1.36771	41.8977	64.2866	1.36753	62.9191	Increase
Finland	0.756222	0.859831	1.30906	0.0284225	1.28063	1.27308	0.0279288	1.24515	Decrease	29.2806	0.17762	29.103	30.0023	0.210883	29.7914	Increase	0.636278	-0.00263189	0.63891	0.571274	-0.00267505	0.573949	Decrease	17.0488	-0.030124	17.079	14.4415	-0.0335268	14.475	Decrease	1.04917	0.0507516	0.998419	1.1555	0.0507394	1.10476	Increase	25.795	1.36811	24.4269	28.1155	1.36808	26.7474	Increase
France	0.730747	0.838365	1.36472	0.0279844	1.33674	1.35306	0.028345	1.32471	Decrease	29.507	0.214399	29.2926	30.7013	0.181178	30.5201	Increase	0.420304	-0.00270859	0.423012	0.498026	-0.00270346	0.500729	Increase	10.9323	-0.0317814	10.9641	12.2994	-0.0286004	12.328	Increase	0.748428	0.050874	0.697554	0.869485	0.0508199	0.818665	Increase	18.1298	1.36753	16.7623	21.7449	1.36781	20.3771	Increase
Gabon	0.455421	0.634691	1.19355	0.0276346	1.16592	2.23006	0.0282668	2.2018	Increase	27.1184	0.228534	26.8899	49.6529	0.207075	49.4458	Increase	0.245832	-0.00272847	0.248561	0.567726	-0.00272284	0.570449	Increase	7.59465	-0.0314578	7.62611	17.1	-0.0312824	17.1313	Increase	0.695543	0.0507862	0.644757	1.04853	0.0508494	0.997683	Increase	19.3654	1.36775	17.9977	28.1107	1.3679	26.7428	Increase
Gambia	0.238715	0.409714	0.308718	0.0322371	0.276481	0.59025	0.027539	0.562711	Increase	7.4943	0.249187	7.24512	13.8544	0.200635	13.6538	Increase	0.082876	0.00649067	0.0763853	0.182022	-0.00274332	0.184766	Increase	2.55741	0.263231	2.29418	5.56862	-0.0299194	5.59854	Increase	0.373652	0.0625761	0.311076	0.607335	0.0537228	0.553612	Increase	10.2257	1.74777	8.47792	16.4966	1.51888	14.9777	Increase
Georgia	0.656136	0.732474	1.4798	0.0282496	1.45155	2.2674	0.0279973	2.2394	Increase	33.5662	0.217061	33.3491	54.3115	0.222258	54.0892	Increase	0.192488	-0.00264927	0.195137	1.02948	-0.00277957	1.03226	Increase	6.09191	-0.0320163	6.12392	30.01	-0.0336134	30.0436	Increase	2.1996	0.0507058	2.1489	2.3567	0.0508012	2.3059	Increase	64.5555	1.3696	63.1859	65.0652	1.36858	63.6967	Increase
Georgia	0.739512	0.846564	1.4798	0.0284813	1.45132	2.2674	0.0282062	2.23919	Increase	33.5662	0.209933	33.3562	54.3115	0.195979	54.1155	Increase	0.192488	-0.00274963	0.195238	1.02948	-0.00272762	1.03221	Increase	6.09191	-0.0327051	6.12461	30.01	-0.0277755	30.0378	Increase	2.1996	0.0508204	2.14878	2.3567	0.0507638	2.30594	Increase	64.5555	1.36701	63.1885	65.0652	1.36943	63.6958	Increase
Germany	0.817078	0.902957	1.82691	0.0286642	1.79825	1.59344	0.0277379	1.5657	Decrease	40.2616	0.205733	40.0559	35.1578	0.217728	34.9401	Decrease	0.844337	-0.00275775	0.847095	0.610897	-0.00269805	0.613595	Decrease	22.472	-0.0327006	22.5047	15.5706	-0.0305137	15.6011	Decrease	0.986293	0.050711	0.935582	0.775332	0.0508248	0.724507	Decrease	24.3531	1.36729	22.9859	19.781	1.36861	18.4123	Decrease
Ghana	0.373112	0.56493	0.425879	0.0276833	0.398196	1.01063	0.0282007	0.982428	Increase	8.05074	0.197488	7.85326	20.8948	0.204441	20.6904	Increase	0.0476971	-0.00264815	0.0503453	0.221503	-0.00275452	0.224258	Increase	1.6605	-0.0293535	1.68985	6.95505	-0.0328911	6.98794	Increase	0.46686	0.0622956	0.404564	1.20825	0.0507001	1.15755	Increase	12.5531	1.71892	10.8342	29.9132	1.36754	28.5456	Increase
Global	0.525529	0.665821	0.91385	0.0283042	0.885546	0.946927	0.0278878	0.91904	Increase	20.5514	0.213817	20.3376	21.8261	0.208816	21.6173	Increase	0.322893	-0.00272128	0.325614	0.377922	-0.0027436	0.380665	Increase	8.72275	-0.0295019	8.75225	10.5605	-0.0318229	10.5923	Increase	0.660644	0.0508461	0.609798	0.715446	0.0507619	0.664684	Increase	17.2639	1.36731	15.8966	19.2346	1.36795	17.8667	Increase
Greece	0.674186	0.791854	1.53086	0.0279782	1.50288	1.87098	0.0284357	1.84254	Increase	34.6031	0.231728	34.3714	40.4843	0.214795	40.2695	Increase	0.464504	-0.00272102	0.467225	0.70066	-0.00276389	0.703424	Increase	12.7771	-0.032717	12.8098	18.6321	-0.0280522	18.6601	Increase	0.723035	0.0507275	0.672307	1.10954	0.0508044	1.05873	Increase	18.0862	1.36738	16.7188	29.2558	1.36801	27.8878	Increase
Greenland	0.732258	0.82621	2.31328	0.0277654	2.28551	1.34305	0.0278644	1.31519	Decrease	52.4892	0.220019	52.2692	31.5978	0.21445	31.3833	Decrease	1.30698	-0.00279554	1.30978	0.923657	-0.0027007	0.926358	Decrease	37.5408	-0.0291512	37.5699	28.7926	-0.0320761	28.8247	Decrease	0.631657	0.050782	0.580875	0.42122	0.0507412	0.370479	Decrease	16.201	1.36765	14.8334	11.0456	1.36753	9.67809	Decrease
Grenada	0.436734	0.668993	1.4026	0.0288322	1.37376	2.51032	0.0278099	2.48251	Increase	32.6334	0.192144	32.4413	58.3928	0.200732	58.1921	Increase	0.470064	-0.00268634	0.47275	1.04931	-0.00271472	1.05202	Increase	15.8991	-0.0280143	15.9271	32.9763	-0.0332279	33.0095	Increase	1.25608	0.0515738	1.20451	2.0662	0.0507409	2.01546	Increase	38.2296	1.36738	36.8623	58.5936	1.36713	57.2265	Increase
Guam	0.67622	0.803982	1.52074	0.0281099	1.49263	1.1388	0.0279065	1.1109	Decrease	34.5954	0.23883	34.3565	33.56	0.196281	33.3637	Decrease	0.235399	-0.00272182	0.238121	0.396018	-0.00269879	0.398717	Increase	7.01479	-0.0342498	7.04904	14.1784	-0.0336585	14.2121	Increase	1.0495	0.0508188	0.998677	0.944504	0.0507415	0.893763	Decrease	29.3782	1.36751	28.0107	30.9498	1.36747	29.5823	Increase
Guatemala	0.311792	0.539972	0.364382	0.0276038	0.336778	0.679349	0.0279934	0.651356	Increase	6.57364	0.188149	6.38549	14.1931	0.216661	13.9764	Increase	0.106827	-0.00267204	0.109499	0.308519	-0.00275198	0.311271	Increase	3.33626	-0.028232	3.36449	9.61627	-0.0293648	9.64563	Increase	1.18092	0.0619696	1.11896	1.20367	0.050819	1.15285	Increase	31.2275	1.72725	29.5003	32.9961	1.36898	31.6271	Increase
Guinea	0.178295	0.336401	0.47804	0.204361	0.273679	0.807275	0.028389	0.778886	Increase	11.4915	1.91409	9.57741	19.1392	0.209683	18.9295	Increase	0.0701924	0.00650222	0.0636901	0.138407	-0.00270468	0.141111	Increase	2.19329	0.287459	1.90583	4.26409	-0.0333081	4.2974	Increase	0.373024	0.143767	0.229257	0.530424	0.0619729	0.468451	Increase	10.2716	3.90314	6.36848	14.3895	1.72695	12.6625	Increase
Guinea-Bissau	0.207615	0.35311	0.475673	0.0826649	0.393008	0.847849	0.0280949	0.819754	Increase	10.0919	1.33359	8.75827	18.1588	0.235922	17.9229	Increase	0.0661361	0.00646806	0.059668	0.158935	-0.00272792	0.161663	Increase	2.13605	0.288439	1.84761	5.01375	-0.0310301	5.04478	Increase	0.487063	0.0874351	0.399628	0.773425	0.0620197	0.711405	Increase	13.4889	2.57239	10.9165	20.5596	1.72471	18.8349	Increase
Guyana	0.46043	0.650812	1.02464	0.0281393	0.996505	1.58687	0.0279707	1.5589	Increase	22.0163	0.196118	21.8202	34.8336	0.214344	34.6192	Increase	0.353751	-0.00272315	0.356474	0.799798	-0.00271524	0.802513	Increase	11.5026	-0.0306829	11.5333	25.7225	-0.033069	25.7556	Increase	1.24006	0.0506918	1.18937	2.26423	0.0507046	2.21353	Increase	35.4723	1.36774	34.1046	65.222	1.36813	63.8538	Increase
Haiti	0.310335	0.448278	0.369974	0.0284904	0.341484	0.740546	0.0280643	0.712482	Increase	6.28597	0.213324	6.07265	14.0781	0.215812	13.8623	Increase	0.0704999	-0.00276121	0.0732611	0.228338	-0.00276377	0.231102	Increase	2.53025	-0.0305252	2.56077	7.8608	-0.0323514	7.89315	Increase	0.684206	0.0618185	0.622387	1.13561	0.0507835	1.08483	Increase	20.9586	1.71516	19.2435	34.1487	1.36886	32.7799	Increase
High SDI	NA	NA	1.52393	0.028353	1.49558	1.25823	0.028301	1.22993	Decrease	35.2461	0.199239	35.0469	29.707	0.193215	29.5138	Decrease	0.614665	-0.00275558	0.61742	0.567669	-0.00271424	0.570383	Decrease	16.7772	-0.0298193	16.807	15.1325	-0.0313475	15.1639	Decrease	0.839758	0.0507185	0.789039	1.02223	0.0507258	0.971502	Increase	21.4454	1.36732	20.078	27.9114	1.36764	26.5438	Increase
High-income	0.75159	0.851885	1.58307	0.0283701	1.5547	1.29444	0.0288659	1.26558	Decrease	36.4033	0.209229	36.194	30.1708	0.200601	29.9702	Decrease	0.597546	-0.002769	0.600315	0.555241	-0.0027374	0.557978	Decrease	16.342	-0.0312988	16.3733	14.7286	-0.0286052	14.7572	Decrease	0.795106	0.0508231	0.744283	0.997646	0.0507591	0.946887	Increase	20.3168	1.36712	18.9497	27.3711	1.36818	26.0029	Increase
High-income Asia Pacific	0.767804	0.876767	0.240322	0.0289886	0.211334	0.422815	0.0288829	0.393932	Increase	7.37086	0.232312	7.13855	12.4671	0.205212	12.2619	Increase	0.074941	-0.00271752	0.0776585	0.118279	-0.00268241	0.120962	Increase	2.28832	-0.0326834	2.321	3.50219	-0.0319156	3.53411	Increase	0.264475	0.0507452	0.21373	0.3147	0.0506854	0.264015	Increase	6.89859	1.36786	5.53073	9.07224	1.36737	7.70487	Increase
High-income North America	0.76566	0.863465	2.03417	0.028211	2.00596	1.61002	0.0275104	1.58251	Decrease	49.8576	0.217558	49.64	37.8732	0.183998	37.6892	Decrease	0.833799	-0.00271684	0.836515	0.775689	-0.00276873	0.778458	Decrease	23.3571	-0.0339991	23.3911	20.4547	-0.0306256	20.4853	Decrease	1.05257	0.0507559	1.00181	1.57037	0.0507782	1.51959	Increase	28.1439	1.36708	26.7768	44.4758	1.36913	43.1067	Increase
High-middle SDI	NA	NA	1.02568	0.0284504	0.997229	1.13896	0.0274106	1.11155	Increase	24.1699	0.20393	23.966	27.3061	0.233435	27.0726	Increase	0.398232	-0.00264522	0.400877	0.476875	-0.00274118	0.479616	Increase	11.713	-0.0318068	11.7448	13.5425	-0.0323028	13.5748	Increase	0.958104	0.0507275	0.907376	0.928562	0.0507844	0.877777	Decrease	26.6747	1.36895	25.3057	25.5746	1.36705	24.2075	Decrease
Honduras	0.332043	0.513037	0.420219	0.0281797	0.392039	1.06021	0.0278998	1.03231	Increase	9.41139	0.186803	9.22458	25.6913	0.205974	25.4853	Increase	0.279608	-0.00277472	0.282383	0.681222	-0.00274787	0.68397	Increase	8.7301	-0.032054	8.76215	21.0716	-0.0332817	21.1049	Increase	1.32604	0.0620658	1.26398	2.68564	0.0507853	2.63486	Increase	37.0484	1.72163	35.3268	72.1332	1.36716	70.766	Increase
Hungary	0.64942	0.790755	1.87387	0.0273543	1.84652	1.91937	0.0285479	1.89082	Increase	41.4968	0.216282	41.2805	44.6648	0.220991	44.4438	Increase	0.876275	-0.00276832	0.879044	0.922441	-0.00277015	0.925211	Increase	25.541	-0.0304606	25.5714	25.9414	-0.0321651	25.9736	Increase	1.85811	0.0507846	1.80733	1.57307	0.0507315	1.52234	Decrease	48.0415	1.36799	46.6735	43.0284	1.36786	41.6606	Decrease
Iceland	0.764213	0.876362	1.74086	0.0278036	1.71306	1.39137	0.0274137	1.36396	Decrease	39.7953	0.185348	39.6099	30.1218	0.200574	29.9212	Decrease	0.821248	-0.00275586	0.824003	0.646416	-0.00278295	0.649199	Decrease	22.452	-0.0332788	22.4853	16.6889	-0.0320338	16.7209	Decrease	0.82008	0.050805	0.769275	0.887074	0.0507073	0.836366	Increase	21.7416	1.36921	20.3724	22.4233	1.36793	21.0554	Increase
India	0.332594	0.575402	0.0991298	0.0284252	0.0707045	0.346999	0.0276952	0.319304	Increase	1.7012	0.229937	1.47127	7.46818	0.189503	7.27868	Increase	0.0250996	-0.00278265	0.0278823	0.141549	-0.00276643	0.144315	Increase	0.847792	-0.0332997	0.881092	4.3407	-0.0314729	4.37217	Increase	0.0752398	0.0620937	0.0131461	0.172942	0.0507111	0.122231	Increase	2.13306	1.72198	0.411076	4.73561	1.36875	3.36685	Increase
Indonesia	0.457135	0.656868	0.273001	0.0278903	0.245111	0.75934	0.0278287	0.731511	Increase	7.8623	0.22085	7.64145	21.8906	0.189308	21.7013	Increase	0.0237761	-0.00276749	0.0265436	0.162263	-0.00266865	0.164931	Increase	0.948866	-0.0322042	0.98107	5.86376	-0.0282414	5.892	Increase	0.19676	0.0508444	0.145916	0.479865	0.0507399	0.429125	Increase	6.34097	1.36719	4.97379	15.2686	1.368	13.9006	Increase
Iran (Islamic Republic of)	0.4538	0.697207	0.277311	0.0281408	0.24917	0.772455	0.0282621	0.744192	Increase	5.5219	0.227219	5.29468	17.3398	0.1813	17.1585	Increase	0.111625	-0.00275848	0.114384	0.348419	-0.00272893	0.351148	Increase	3.47218	-0.0280029	3.50018	10.2142	-0.0199241	10.2341	Increase	0.202465	0.0507063	0.151758	0.354691	0.0507125	0.303978	Increase	5.81168	1.36718	4.4445	10.0442	1.36859	8.67563	Increase
Iraq	0.412044	0.662626	0.670013	0.0283074	0.641706	1.22104	0.0280562	1.19298	Increase	15.4184	0.198401	15.22	27.6374	0.202258	27.4351	Increase	0.267587	-0.0027415	0.270328	0.467062	-0.00275496	0.469817	Increase	8.45937	-0.0277994	8.48717	14.2249	-0.0307917	14.2557	Increase	0.396779	0.0555521	0.341227	0.570355	0.0508091	0.519546	Increase	11.4949	1.55418	9.9407	16.1805	1.36731	14.8132	Increase
Ireland	0.719892	0.873754	1.96556	0.0280583	1.9375	1.37034	0.0276194	1.34272	Decrease	44.6514	0.195513	44.4559	30.9189	0.216286	30.7026	Decrease	0.796657	-0.00277294	0.79943	0.715216	-0.00269453	0.71791	Decrease	22.8403	-0.0295555	22.8698	18.4924	-0.0313448	18.5237	Decrease	0.858831	0.0508382	0.807993	0.90676	0.0507168	0.856043	Increase	21.8261	1.36829	20.4578	23.3755	1.36784	22.0077	Increase
Israel	0.709178	0.809012	1.99759	0.0275911	1.97	1.57499	0.0278646	1.54712	Decrease	42.4858	0.199263	42.2865	33.6075	0.199939	33.4076	Decrease	0.71711	-0.00262704	0.719737	0.578068	-0.00274538	0.580814	Decrease	19.3305	-0.0304333	19.3609	14.5013	-0.0290193	14.5303	Decrease	0.836132	0.0508393	0.785292	0.941741	0.0506968	0.891045	Increase	20.3745	1.36887	19.0056	22.1423	1.36806	20.7742	Increase
Italy	0.706255	0.805774	1.50081	0.0278394	1.47297	1.34561	0.0275973	1.31802	Decrease	33.7108	0.192652	33.5181	29.6715	0.204636	29.4669	Decrease	0.387607	-0.00274528	0.390352	0.488097	-0.0027563	0.490853	Increase	10.573	-0.0285966	10.6016	12.2555	-0.0293869	12.2849	Increase	0.280712	0.0508073	0.229905	0.771112	0.0507706	0.720342	Increase	7.50114	1.36967	6.13147	21.4302	1.36698	20.0632	Increase
Jamaica	0.534781	0.683263	1.27759	0.0277086	1.24988	2.25043	0.0276041	2.22283	Increase	29.5102	0.212483	29.2977	50.1535	0.211968	49.9415	Increase	0.423341	-0.00266468	0.426006	0.789912	-0.00273315	0.792645	Increase	13.3438	-0.0311946	13.375	24.4826	-0.0315324	24.5141	Increase	1.03615	0.0507413	0.98541	2.71174	0.0507453	2.66099	Increase	29.2642	1.36825	27.8959	74.9917	1.36888	73.6229	Increase
Japan	0.790254	0.871242	0.257997	0.0276253	0.230372	0.466947	0.0286293	0.438317	Increase	7.98269	0.197591	7.7851	13.8486	0.203327	13.6453	Increase	0.0860605	-0.00270981	0.0887703	0.113298	-0.00273449	0.116033	Increase	2.65026	-0.0346758	2.68493	3.38429	-0.0309059	3.41519	Increase	0.261411	0.0507182	0.210693	0.365149	0.0506997	0.314449	Increase	6.71253	1.36893	5.3436	10.7759	1.3701	9.40576	Increase
Jordan	0.539147	0.725307	1.1518	0.0275859	1.12421	1.90717	0.0279229	1.87924	Increase	27.4766	0.215096	27.2615	45.1544	0.178831	44.9756	Increase	0.364519	-0.00269654	0.367216	0.66501	-0.00269992	0.66771	Increase	10.6624	-0.0317566	10.6941	18.5319	-0.030889	18.5628	Increase	0.781327	0.0507431	0.730583	0.784041	0.0507756	0.733265	Increase	21.2177	1.36925	19.8485	20.8571	1.36924	19.4878	Decrease
Kazakhstan	0.589436	0.725144	1.41365	0.0279895	1.38566	1.15986	0.028247	1.13161	Decrease	33.0116	0.194136	32.8174	27.8041	0.204421	27.5997	Decrease	0.477134	-0.00274517	0.479879	0.696693	-0.00273109	0.699424	Increase	14.7101	-0.0287866	14.7389	21.2604	-0.0275032	21.2879	Increase	1.57629	0.0506837	1.5256	1.21958	0.0507956	1.16879	Decrease	43.9218	1.36926	42.5526	34.6418	1.36771	33.2741	Decrease
Kenya	0.33385	0.523768	0.31629	0.0276755	0.288615	0.853426	0.0280507	0.825375	Increase	6.88715	0.193372	6.69378	18.415	0.200575	18.2144	Increase	0.078825	-0.00271994	0.0815449	0.309118	-0.00267194	0.31179	Increase	2.65029	-0.0308893	2.68118	10.1098	-0.0318672	10.1417	Increase	0.159983	0.0620015	0.0979819	0.359018	0.050737	0.308281	Increase	4.47057	1.72075	2.74981	10.0026	1.36796	8.63467	Increase
Kiribati	0.41039	0.527187	1.58731	0.0279231	1.55939	2.91196	0.0279356	2.88403	Increase	43.6304	0.197794	43.4326	76.4105	0.208448	76.202	Increase	0.0498715	-0.00275754	0.052629	0.118397	-0.00272471	0.121122	Increase	1.7971	-0.0313352	1.82843	4.04233	-0.0301031	4.07243	Increase	1.38155	0.0538478	1.3277	2.01876	0.0507222	1.96804	Increase	43.0378	1.44161	41.5962	60.2924	1.36724	58.9251	Increase
Kuwait	0.664518	0.846651	1.07602	0.0283435	1.04767	1.26325	0.0279576	1.23529	Increase	26.578	0.22588	26.3522	30.4444	0.208656	30.2357	Increase	0.524973	-0.00274979	0.527723	0.548209	-0.00281106	0.55102	Increase	15.0374	-0.0307167	15.0681	15.5798	-0.0298485	15.6097	Increase	0.590422	0.0508376	0.539585	1.30378	0.0507195	1.25306	Increase	16.4734	1.36941	15.104	37.9623	1.36797	36.5943	Increase
Kyrgyzstan	0.519408	0.603979	1.0787	0.0278606	1.05084	0.940093	0.0278099	0.912283	Decrease	24.5033	0.205645	24.2977	22.2315	0.207517	22.024	Decrease	0.33339	-0.00275495	0.336145	0.78569	-0.00277153	0.788462	Increase	9.68018	-0.0300161	9.71019	23.916	-0.0316982	23.9477	Increase	1.22191	0.0508476	1.17106	1.15629	0.0507122	1.10557	Decrease	36.3154	1.36767	34.9477	33.8256	1.36753	32.4581	Decrease
Lao People's Democratic Republic	0.264283	0.489136	0.3005	0.0287489	0.271751	0.645934	0.0279627	0.617971	Increase	8.5159	0.210422	8.30548	18.3319	0.223151	18.1088	Increase	0.0305126	0.00117714	0.0293355	0.170328	-0.00267488	0.173003	Increase	1.0441	0.0465555	0.997544	5.82411	-0.0289808	5.85309	Increase	0.29193	0.0621866	0.229743	0.454001	0.0508178	0.403184	Increase	8.94047	1.71711	7.22336	14.0503	1.36829	12.682	Increase
Latin America and Caribbean	0.497738	0.646541	0.817392	0.0277374	0.789655	1.16311	0.0280215	1.13509	Increase	17.3194	0.215941	17.1034	25.7458	0.214227	25.5316	Increase	0.27757	-0.00273217	0.280302	0.547432	-0.00265838	0.550091	Increase	8.41348	-0.0311292	8.4446	16.8079	-0.0322171	16.8401	Increase	0.838845	0.0507389	0.788106	1.02888	0.0506855	0.978199	Increase	22.227	1.3691	20.8579	27.929	1.36798	26.561	Increase
Latvia	0.680194	0.830664	1.47844	0.028667	1.44977	1.80374	0.0284793	1.77527	Increase	35.392	0.226899	35.1651	41.8667	0.213459	41.6532	Increase	0.763415	-0.00270486	0.76612	1.1846	-0.00261715	1.18722	Increase	22.8642	-0.0323653	22.8965	33.9339	-0.030469	33.9644	Increase	1.47265	0.0508101	1.42184	2.04454	0.0507103	1.99383	Increase	41.2533	1.36747	39.8859	55.1249	1.36709	53.7578	Increase
Lebanon	0.536719	0.744746	1.40699	0.0279038	1.37909	2.00166	0.0284392	1.97322	Increase	31.2666	0.208172	31.0584	45.6063	0.216058	45.3902	Increase	0.402693	-0.0027526	0.405445	0.708383	-0.00272447	0.711108	Increase	11.2625	-0.0317351	11.2943	18.8106	-0.0276239	18.8382	Increase	0.659127	0.0509123	0.608214	0.635815	0.0508108	0.585005	Decrease	17.3444	1.36888	15.9755	16.4701	1.36776	15.1024	Decrease
Lesotho	0.339155	0.510393	0.850472	0.02807	0.822402	2.22389	0.0273203	2.19657	Increase	19.1684	0.190744	18.9777	50.0528	0.198995	49.8538	Increase	0.308706	-0.00273153	0.311438	0.78728	-0.00265356	0.789934	Increase	8.81608	-0.0314117	8.84749	22.4886	-0.0288452	22.5175	Increase	0.689297	0.0621704	0.627126	1.74973	0.0507021	1.69903	Increase	17.1512	1.71703	15.4341	44.0327	1.36845	42.6642	Increase
Liberia	0.235297	0.352442	0.672352	0.0407014	0.63165	1.14616	0.0279826	1.11818	Increase	16.5377	0.73097	15.8067	26.8134	0.210014	26.6034	Increase	0.106527	0.00647318	0.100054	0.252352	-0.00274588	0.255098	Increase	3.3228	0.266735	3.05607	7.65148	-0.0293692	7.68084	Increase	0.591914	0.0653387	0.526575	0.919227	0.0619048	0.857323	Increase	16.0272	1.86664	14.1605	24.102	1.71568	22.3863	Increase
Libya	0.527998	0.725771	0.566952	0.0276105	0.539342	1.34645	0.0282107	1.31824	Increase	13.1118	0.198916	12.9129	31.7351	0.193396	31.5417	Increase	0.389543	-0.0026993	0.392242	1.05699	-0.00272133	1.05971	Increase	11.6554	-0.0324606	11.6879	30.828	-0.0335466	30.8616	Increase	0.571285	0.0507097	0.520575	1.02704	0.0507899	0.976251	Increase	15.9914	1.36807	14.6233	28.7186	1.36983	27.3487	Increase
Lithuania	0.668504	0.856484	1.18504	0.0280658	1.15697	1.55984	0.028663	1.53117	Increase	27.3664	0.184602	27.1818	35.7982	0.229894	35.5683	Increase	0.722326	-0.00271915	0.725045	0.994925	-0.00270085	0.997626	Increase	20.5763	-0.0330365	20.6094	27.0846	-0.0331683	27.1178	Increase	1.2802	0.0507232	1.22948	1.78959	0.0507385	1.73885	Increase	35.0062	1.36726	33.639	48.3421	1.36691	46.9752	Increase
Low SDI	NA	NA	0.285688	0.0276447	0.258043	0.537146	0.0276733	0.509473	Increase	5.95867	0.217118	5.74155	11.2916	0.192754	11.0988	Increase	0.0498141	-0.0027634	0.0525775	0.147926	-0.00265416	0.15058	Increase	1.59594	-0.0278002	1.62375	4.68186	-0.0307593	4.71262	Increase	0.232765	0.0508165	0.181948	0.358499	0.0507535	0.307745	Increase	6.48544	1.36763	5.11781	9.9426	1.36751	8.57509	Increase
Low-middle SDI	NA	NA	0.258211	0.0278313	0.230379	0.63597	0.0278833	0.608087	Increase	5.33858	0.212995	5.12559	14.1519	0.221653	13.9302	Increase	0.0574333	-0.00268671	0.06012	0.223487	-0.00273081	0.226218	Increase	1.78008	-0.0296894	1.80977	6.95827	-0.0294697	6.98774	Increase	0.246885	0.0507399	0.196145	0.42022	0.0507351	0.369485	Increase	6.72327	1.36727	5.356	11.668	1.36786	10.3002	Increase
Luxembourg	0.781052	0.884429	1.95978	0.0284394	1.93135	1.44177	0.0286507	1.41312	Decrease	43.7574	0.205435	43.552	31.1137	0.208806	30.9049	Decrease	0.83651	-0.00269245	0.839203	0.690141	-0.00277096	0.692912	Decrease	22.0658	-0.0358889	22.1017	16.8015	-0.029292	16.8308	Decrease	1.40598	0.0507951	1.35519	1.1962	0.0508018	1.1454	Decrease	34.785	1.36747	33.4175	29.1653	1.36844	27.7969	Decrease
Madagascar	0.279889	0.400247	0.321276	0.0280643	0.293212	0.581833	0.027924	0.553909	Increase	6.60399	0.210946	6.39304	12.0251	0.189181	11.8359	Increase	0.0659877	-0.00234015	0.0683279	0.191341	-0.0027207	0.194062	Increase	1.87221	0.0107601	1.86145	5.53172	-0.0301549	5.56188	Increase	0.27068	0.0622858	0.208394	0.449406	0.0620478	0.387358	Increase	7.1553	1.71878	5.43652	11.7618	1.7158	10.046	Increase
Malawi	0.20401	0.384554	0.190551	0.133463	0.0570877	0.476856	0.0277984	0.449057	Increase	3.30186	1.54285	1.75902	9.12257	0.20283	8.91974	Increase	0.0161821	0.00647828	0.00970377	0.114274	-0.00272306	0.116997	Increase	0.676925	0.287093	0.389832	4.19624	-0.029958	4.2262	Increase	0.126569	0.102941	0.0236282	0.230381	0.0619007	0.16848	Increase	3.67483	3.05253	0.622306	6.84855	1.71729	5.13126	Increase
Malaysia	0.545799	0.742524	0.931911	0.0284559	0.903455	1.97221	0.0280078	1.94421	Increase	27.4357	0.195989	27.2397	56.2604	0.184123	56.0763	Increase	0.141028	-0.00274073	0.143769	0.381515	-0.00274042	0.384255	Increase	4.69447	-0.0304819	4.72495	11.9582	-0.0293915	11.9876	Increase	0.478471	0.0507475	0.427723	0.79987	0.0509348	0.748936	Increase	13.998	1.36714	12.6309	22.4659	1.36908	21.0968	Increase
Maldives	0.331602	0.650887	0.364225	0.0284399	0.335785	0.552926	0.0283587	0.524567	Increase	10.9184	0.209543	10.7089	16.185	0.22308	15.962	Increase	0.104504	-0.00272063	0.107224	0.309064	-0.00262008	0.311684	Increase	3.78607	-0.0266188	3.81269	10.94	-0.0284986	10.9685	Increase	0.189673	0.0620285	0.127645	0.150514	0.0507371	0.0997764	Decrease	6.2067	1.71832	4.48838	4.79033	1.36737	3.42295	Decrease
Mali	0.126526	0.26858	0.505338	0.268151	0.237187	0.708191	0.0279477	0.680243	Increase	11.9371	5.55764	6.37946	16.3218	0.234169	16.0876	Increase	0.0338453	0.0338453	0	0.0602679	-0.00110039	0.0613683	Increase	1.02887	1.02887	0	1.88615	0.0540448	1.83211	Increase	0.298599	0.298599	0	0.353815	0.0620634	0.291752	Increase	8.15985	7.9885	0.171351	9.7216	1.72174	7.99986	Increase
Malta	0.656505	0.801585	1.96635	0.0279114	1.93844	1.54846	0.027539	1.52092	Decrease	43.9019	0.244014	43.6579	34.1147	0.213276	33.9014	Decrease	0.562175	-0.00269801	0.564873	0.750882	-0.00271537	0.753597	Increase	15.0866	-0.0319668	15.1185	20.05	-0.0350445	20.0851	Increase	0.890212	0.050754	0.839458	1.18348	0.0507962	1.13269	Increase	22.1323	1.36762	20.7647	30.1472	1.36849	28.7787	Increase
Marshall Islands	0.430839	0.574091	1.70276	0.0279715	1.67479	2.98442	0.0281139	2.9563	Increase	44.7589	0.212569	44.5464	78.0113	0.206043	77.8052	Increase	0.218887	-0.00269291	0.22158	0.495466	-0.00275869	0.498225	Increase	7.14495	-0.0338453	7.1788	15.9698	-0.0290685	15.9988	Increase	1.68547	0.0507997	1.63467	2.70603	0.0507452	2.65529	Increase	50.1761	1.39101	48.7851	81.5668	1.36755	80.1992	Increase
Mauritania	0.335781	0.498945	0.871699	0.0283537	0.843346	1.37428	0.0279397	1.34634	Increase	20.8548	0.220357	20.6344	30.3437	0.211113	30.1326	Increase	0.125197	-0.0027101	0.127907	0.265157	-0.00273175	0.267889	Increase	3.77411	-0.0329739	3.80709	7.8503	-0.0293842	7.87968	Increase	0.775991	0.0621253	0.713865	1.05362	0.0507019	1.00292	Increase	20.2296	1.71901	18.5106	25.7112	1.36714	24.344	Increase
Mauritius	0.544587	0.71826	0.581244	0.027786	0.553458	1.76261	0.0280212	1.73459	Increase	16.1264	0.216494	15.9099	48.7577	0.209877	48.5478	Increase	0.180902	-0.00275929	0.183661	0.565484	-0.00271884	0.568203	Increase	6.00686	-0.0279184	6.03478	19.0347	-0.0342246	19.0689	Increase	1.15631	0.0507232	1.10559	1.45969	0.0507866	1.40891	Increase	34.4183	1.36682	33.0514	44.2612	1.36787	42.8933	Increase
Mexico	0.504996	0.664575	0.724621	0.0278407	0.69678	1.1187	0.0279743	1.09073	Increase	14.1977	0.216778	13.981	25.5907	0.178494	25.4123	Increase	0.396963	-0.00275238	0.399716	0.773237	-0.00278696	0.776024	Increase	11.9493	-0.030589	11.9799	24.5265	-0.0270925	24.5536	Increase	0.554349	0.0507186	0.50363	0.792068	0.0507211	0.741346	Increase	14.0428	1.368	12.6748	22.8656	1.36826	21.4974	Increase
Micronesia (Federated States of)	0.462512	0.587535	2.04608	0.0276035	2.01847	3.31592	0.0278648	3.28805	Increase	56.9029	0.23108	56.6718	90.3278	0.200971	90.1268	Increase	0.220414	-0.00266183	0.223076	0.496618	-0.00272254	0.49934	Increase	7.57366	-0.0315978	7.60526	16.5254	-0.0303803	16.5558	Increase	1.66889	0.0507174	1.61817	2.31208	0.050702	2.26138	Increase	51.2297	1.36822	49.8615	70.2657	1.36684	68.8989	Increase
Middle SDI	NA	NA	0.400281	0.0283991	0.371882	0.709773	0.0282859	0.681487	Increase	9.29583	0.194679	9.10115	17.3534	0.209375	17.144	Increase	0.0965622	-0.00264133	0.0992035	0.263711	-0.00275192	0.266463	Increase	2.98638	-0.0300538	3.01643	8.25099	-0.0295115	8.2805	Increase	0.358572	0.0507223	0.30785	0.480905	0.0506816	0.430223	Increase	10.1839	1.36902	8.81486	13.7834	1.36751	12.4159	Increase
Monaco	0.845495	0.908263	2.19311	0.0278489	2.16526	2.78798	0.0288361	2.75914	Increase	48.3977	0.210371	48.1873	60.9532	0.202644	60.7505	Increase	0.606306	-0.00275954	0.609065	0.672949	-0.00272412	0.675673	Increase	17.1661	-0.0285916	17.1947	17.8755	-0.0320562	17.9075	Increase	0.428237	0.0509783	0.377259	0.574059	0.0506882	0.52337	Increase	10.985	1.36784	9.61716	14.7308	1.36946	13.3613	Increase
Mongolia	0.46655	0.617622	0.269743	0.0285381	0.241205	0.343015	0.0280491	0.314966	Increase	6.06915	0.206992	5.86216	7.2221	0.228639	6.99346	Increase	0.263997	-0.00278016	0.266777	0.417016	-0.00274033	0.419756	Increase	8.47996	-0.02825	8.50821	12.8253	-0.0315975	12.8569	Increase	0.678018	0.0508891	0.627129	0.661237	0.0508488	0.610388	Decrease	20.4048	1.36776	19.037	19.2145	1.36876	17.8457	Decrease
Montenegro	0.674226	0.795801	1.53287	0.0282931	1.50458	2.62357	0.0280262	2.59554	Increase	35.0501	0.209242	34.8409	59.0667	0.214252	58.8524	Increase	0.492891	-0.00273028	0.495621	0.766985	-0.00271301	0.769698	Increase	14.4593	-0.0306821	14.4899	20.6376	-0.0300523	20.6676	Increase	0.969176	0.0507651	0.918411	1.39914	0.050935	1.34821	Increase	26.4748	1.36866	25.1062	35.3876	1.3701	34.0175	Increase
Morocco	0.358073	0.562698	0.294571	0.0280984	0.266472	0.6438	0.0282335	0.615566	Increase	6.23193	0.237949	5.99398	14.1979	0.187859	14.01	Increase	0.1663	-0.00271691	0.169017	0.395638	-0.00277294	0.398411	Increase	5.0317	-0.0325838	5.06428	12.0082	-0.0307879	12.039	Increase	0.158513	0.0618385	0.0966746	0.261803	0.0507833	0.211019	Increase	4.37397	1.73052	2.64345	7.38505	1.36716	6.01789	Increase
Mozambique	0.173065	0.326463	0.285062	0.203919	0.0811423	0.655976	0.0280337	0.627942	Increase	4.85658	1.89643	2.96015	12.2535	0.220769	12.0327	Increase	0.069591	0.00650566	0.0630853	0.262657	-0.00275029	0.265408	Increase	2.26002	0.287112	1.97291	8.52058	-0.0341967	8.55477	Increase	0.293813	0.143767	0.150046	0.546466	0.0620439	0.484422	Increase	8.21091	3.90359	4.30732	15.2863	1.71663	13.5697	Increase
Myanmar	0.31922	0.533901	0.41286	0.0284848	0.384376	0.654373	0.0286743	0.625698	Increase	12.5179	0.194811	12.3231	19.1991	0.189726	19.0094	Increase	0.0641022	-0.00274393	0.0668461	0.160549	-0.00276775	0.163317	Increase	2.38168	-0.029866	2.41155	5.6981	-0.0298946	5.72799	Increase	0.361482	0.0620707	0.299412	0.429212	0.0508504	0.378361	Increase	11.8702	1.72031	10.1499	13.7064	1.36719	12.3392	Increase
Namibia	0.45004	0.617565	0.693171	0.0280441	0.665127	1.97825	0.0279686	1.95028	Increase	15.1344	0.216496	14.9179	44.4588	0.203868	44.255	Increase	0.14933	-0.00271844	0.152048	0.384183	-0.00273435	0.386918	Increase	4.45352	-0.0274889	4.48101	10.9815	-0.0237214	11.0052	Increase	0.439176	0.050768	0.388408	0.784905	0.0507249	0.73418	Increase	11.488	1.3677	10.1203	19.6481	1.36782	18.2803	Increase
Nauru	0.539146	0.625178	2.86236	0.0279595	2.83441	4.07519	0.0282358	4.04696	Increase	78.5751	0.206947	78.3682	110.244	0.20802	110.036	Increase	0.292107	-0.00264094	0.294748	0.54695	-0.00267629	0.549626	Increase	10.0009	-0.0325089	10.0334	18.248	-0.0249869	18.273	Increase	2.21161	0.0507178	2.16089	2.85836	0.0507128	2.80765	Increase	67.2896	1.36797	65.9217	86.5079	1.36857	85.1393	Increase
Nepal	0.199561	0.433175	0.0743366	0.0743366	0	0.141657	0.0274889	0.114168	Increase	1.27611	1.27611	0	2.3551	0.175183	2.17992	Increase	0.0169307	0.00650336	0.0104274	0.0831613	-0.00271883	0.0858801	Increase	0.636588	0.287495	0.349094	3.01707	-0.0313555	3.04842	Increase	0.0714363	0.0714363	0	0.109938	0.0506799	0.0592582	Increase	2.145	2.145	0	3.34966	1.36835	1.98131	Increase
Netherlands	0.794612	0.888464	2.03264	0.0275471	2.0051	1.56708	0.0281545	1.53892	Decrease	44.1887	0.18656	44.0021	34.4015	0.189251	34.2123	Decrease	0.673801	-0.00266441	0.676466	0.6018	-0.00271844	0.604518	Decrease	17.9648	-0.0318491	17.9967	14.9042	-0.0308109	14.935	Decrease	0.769589	0.0507749	0.718814	0.817204	0.0507826	0.766421	Increase	18.5794	1.36835	17.2111	19.3873	1.36805	18.0192	Increase
New Zealand	0.752322	0.849442	2.01693	0.0276752	1.98926	1.38433	0.0279988	1.35633	Decrease	47.773	0.203421	47.5696	32.179	0.221546	31.9574	Decrease	0.732553	-0.00276689	0.73532	0.513215	-0.00277328	0.515988	Decrease	20.7458	-0.0315834	20.7774	13.5703	-0.0257177	13.596	Decrease	1.06512	0.0508072	1.01431	1.24322	0.0508893	1.19234	Increase	27.7897	1.36665	26.423	32.6163	1.36969	31.2466	Increase
Nicaragua	0.346035	0.523958	0.360778	0.0276781	0.3331	0.770322	0.0276537	0.742668	Increase	7.46106	0.212151	7.24891	18.1856	0.202258	17.9834	Increase	0.155094	-0.00267706	0.157771	0.36624	-0.00273793	0.368978	Increase	4.85917	-0.0288044	4.88797	11.2539	-0.0302286	11.2841	Increase	0.393409	0.0620949	0.331314	0.527864	0.0507508	0.477113	Increase	10.89	1.72042	9.16955	14.4838	1.36878	13.1151	Increase
Niger	0.0808685	0.168073	0.29912	0.26786	0.0312597	0.396094	0.203708	0.192386	Increase	6.8788	5.57143	1.30737	8.99021	1.93802	7.05219	Increase	0.0448601	0.0448601	0	0.0765558	0.00645896	0.0700969	Increase	1.41335	1.41335	0	2.34444	0.287655	2.05678	Increase	0.34204	0.330223	0.0118167	0.431671	0.143791	0.28788	Increase	9.16295	9.16295	0	11.124	3.90375	7.22029	Increase
Nigeria	0.305868	0.503391	0.729224	0.0282073	0.701017	1.9232	0.0279339	1.89526	Increase	15.0642	0.210472	14.8538	41.9491	0.206385	41.7427	Increase	0.0733442	-0.00274218	0.0760864	0.255071	-0.00276182	0.257833	Increase	2.03253	-0.0354663	2.068	6.96143	-0.0293804	6.99081	Increase	0.186966	0.0621728	0.124793	0.358575	0.0507196	0.307856	Increase	4.5952	1.72015	2.87504	8.65466	1.36743	7.28723	Increase
Niue	0.587533	0.726222	2.03481	0.0287645	2.00604	3.29609	0.0281421	3.26795	Increase	53.1477	0.211778	52.9359	83.2441	0.185975	83.0581	Increase	0.219195	-0.00266592	0.221861	0.499578	-0.00271549	0.502293	Increase	7.30459	-0.0324277	7.33702	16.5499	-0.0325975	16.5825	Increase	1.33039	0.0507102	1.27968	1.97309	0.0508283	1.92226	Increase	39.3526	1.36808	37.9845	58.2526	1.36872	56.8839	Increase
North Africa and Middle East	0.437421	0.658225	0.41217	0.0280841	0.384086	1.12201	0.0282366	1.09377	Increase	9.00215	0.21106	8.79109	25.4856	0.206567	25.2791	Increase	0.244118	-0.00272062	0.246839	0.51097	-0.00272691	0.513697	Increase	7.26603	-0.0301446	7.29618	14.6226	-0.0314969	14.6541	Increase	0.492262	0.0508805	0.441381	0.624428	0.0507649	0.573663	Increase	13.5194	1.37094	12.1485	17.0369	1.36805	15.6689	Increase
North Macedonia	0.609026	0.75063	1.42917	0.0281908	1.40098	2.43576	0.0277311	2.40803	Increase	31.4175	0.200374	31.2171	52.6079	0.215326	52.3926	Increase	0.580013	-0.00270963	0.582723	0.926334	-0.00272298	0.929057	Increase	16.7933	-0.0295763	16.8229	25.0715	-0.0311282	25.1026	Increase	1.51606	0.050849	1.46521	1.93653	0.0506769	1.88585	Increase	39.3841	1.36848	38.0157	47.9817	1.36772	46.6139	Increase
Northern Mariana Islands	0.708594	0.771535	2.31783	0.0275838	2.29025	3.17651	0.0288007	3.14771	Increase	60.5749	0.208106	60.3668	80.6583	0.2072	80.4511	Increase	0.236632	-0.00269316	0.239325	0.622252	-0.00270213	0.624954	Increase	7.79106	-0.0288108	7.81987	19.7091	-0.0267284	19.7358	Increase	2.10684	0.0507993	2.05604	3.28881	0.0507649	3.23805	Increase	63.6532	1.36867	62.2846	97.3243	1.36699	95.9573	Increase
Norway	0.795887	0.916133	1.31792	0.0283902	1.28953	0.949898	0.0276479	0.922251	Decrease	28.7557	0.219166	28.5365	20.9637	0.20462	20.7591	Decrease	0.618396	-0.00271602	0.621112	0.551382	-0.0027002	0.554082	Decrease	17.3046	-0.0303871	17.335	13.712	-0.0317033	13.7437	Decrease	0.88582	0.0508035	0.835016	0.720523	0.0507567	0.669767	Decrease	22.6338	1.36777	21.266	17.4198	1.36904	16.0507	Decrease
Oceania	0.391195	0.467445	1.2057	0.0285521	1.17715	1.67465	0.0289417	1.6457	Increase	32.9079	0.22584	32.6821	45.2855	0.222887	45.0626	Increase	0.10537	-0.00283033	0.108201	0.185115	-0.00274004	0.187856	Increase	3.40739	-0.0297786	3.43717	5.9313	-0.0319995	5.9633	Increase	0.846546	0.0619659	0.78458	1.16409	0.0508334	1.11326	Increase	25.2605	1.72148	23.5391	34.4755	1.36847	33.107	Increase
Oman	0.429271	0.773392	0.220793	0.0286453	0.192148	0.490133	0.0284242	0.461709	Increase	5.43359	0.204913	5.22868	12.8684	0.210356	12.6581	Increase	0.112078	-0.00277129	0.11485	0.287838	-0.00273431	0.290572	Increase	3.47797	-0.0323204	3.51029	8.4375	-0.0270847	8.46458	Increase	0.135992	0.0511437	0.0848484	0.203071	0.0507094	0.152362	Increase	3.91093	1.37543	2.5355	5.6839	1.36812	4.31578	Increase
Pakistan	0.310468	0.504029	0.500311	0.0278435	0.472467	1.29113	0.0285918	1.26254	Increase	9.98414	0.1915	9.79264	26.6925	0.208475	26.4841	Increase	0.0843791	-0.00272302	0.0871021	0.4476	-0.00270403	0.450304	Increase	2.80012	-0.0289988	2.82912	13.9683	-0.0319025	14.0002	Increase	0.420387	0.0619813	0.358405	1.06234	0.0507686	1.01157	Increase	11.4486	1.72292	9.7257	28.6503	1.36722	27.283	Increase
Palau	0.66291	0.754047	3.62562	0.0281408	3.59748	4.93913	0.0279049	4.91122	Increase	88.2508	0.214753	88.0361	109.74	0.226547	109.514	Increase	0.0650057	-0.00269585	0.0677015	0.110942	-0.00274279	0.113685	Increase	2.01654	-0.031275	2.04782	3.24375	-0.0330882	3.27684	Increase	0.244897	0.0507758	0.194121	0.301255	0.0507455	0.25051	Increase	7.00461	1.36791	5.6367	8.08654	1.36753	6.71901	Increase
Palestine	0.401792	0.631012	1.33886	0.0282108	1.31065	2.32816	0.0279083	2.30025	Increase	29.5993	0.227515	29.3717	53.961	0.193843	53.7672	Increase	0.315963	-0.00278485	0.318748	0.64361	-0.00267806	0.646288	Increase	9.2477	-0.0309984	9.2787	18.1244	-0.0310408	18.1554	Increase	1.43575	0.0618545	1.3739	1.75371	0.05071	1.703	Increase	39.2604	1.72212	37.5382	47.2418	1.36896	45.8729	Increase
Panama	0.546048	0.708865	0.818768	0.0281089	0.790659	1.28634	0.0281756	1.25816	Increase	17.5815	0.209777	17.3717	29.6315	0.194148	29.4373	Increase	0.175924	-0.00277323	0.178697	0.529155	-0.00270378	0.531859	Increase	4.68153	-0.0330936	4.71463	15.3454	-0.0313048	15.3767	Increase	0.731361	0.0507407	0.68062	1.32558	0.0507927	1.27479	Increase	18.093	1.36882	16.7242	35.0272	1.3686	33.6586	Increase
Papua New Guinea	0.310669	0.417797	0.702833	0.0274051	0.675428	0.986634	0.028249	0.958385	Increase	21.3027	0.222442	21.0803	29.7743	0.231118	29.5432	Increase	0.0486773	-0.00269588	0.0513732	0.10386	-0.00276774	0.106627	Increase	1.69386	-0.0300361	1.7239	3.65286	-0.0317497	3.68461	Increase	0.579748	0.0617691	0.517979	0.820803	0.0517692	0.769034	Increase	17.7974	1.71917	16.0782	25.3402	1.3963	23.9439	Increase
Paraguay	0.469528	0.635718	0.705994	0.0281211	0.677873	1.42494	0.0276742	1.39726	Increase	14.8909	0.186935	14.704	31.6238	0.203381	31.4204	Increase	0.161794	-0.00275411	0.164548	0.384521	-0.00267197	0.387193	Increase	4.90504	-0.0296427	4.93468	11.2477	-0.0279462	11.2756	Increase	1.02758	0.050777	0.976798	1.31782	0.0507288	1.26709	Increase	27.1446	1.36863	25.7759	33.688	1.37028	32.3177	Increase
Peru	0.51042	0.662054	0.59321	0.0283638	0.564846	0.828684	0.0281353	0.800548	Increase	12.4199	0.199958	12.2199	18.9132	0.192418	18.7208	Increase	0.21896	-0.00270884	0.221669	0.472372	-0.00270396	0.475076	Increase	7.00197	-0.0294184	7.03139	14.7829	-0.0342964	14.8172	Increase	0.916062	0.0508426	0.865219	1.01347	0.0508028	0.962668	Increase	26.0034	1.36756	24.6358	28.1661	1.36744	26.7986	Increase
Philippines	0.510012	0.651219	0.603719	0.0276723	0.576047	1.12209	0.0280241	1.09407	Increase	15.8635	0.238909	15.6246	31.5587	0.189565	31.3692	Increase	0.0956268	-0.00273229	0.098359	0.296296	-0.00266531	0.298961	Increase	3.32231	-0.0297497	3.35206	10.1295	-0.0307496	10.1603	Increase	0.282629	0.0506967	0.231932	0.547259	0.050701	0.496558	Increase	8.88549	1.36784	7.51764	17.1921	1.36797	15.8241	Increase
Poland	0.627228	0.812043	1.41405	0.0278351	1.38621	1.9346	0.0278482	1.90675	Increase	31.3017	0.193887	31.1078	42.013	0.192612	41.8204	Increase	0.853094	-0.00274739	0.855841	1.085	-0.00271695	1.08771	Increase	24.8389	-0.0309024	24.8698	28.4461	-0.031678	28.4778	Increase	1.43525	0.0507388	1.38452	2.05386	0.0508428	2.00302	Increase	37.4622	1.36767	36.0945	48.4162	1.36829	47.0479	Increase
Portugal	0.599778	0.744152	1.29888	0.0284345	1.27044	1.17161	0.0281313	1.14348	Decrease	26.8465	0.201145	26.6453	25.4612	0.216797	25.2444	Decrease	0.32606	-0.00272649	0.328786	0.388698	-0.00274135	0.39144	Increase	9.24992	-0.0303241	9.28024	10.3385	-0.0278801	10.3664	Increase	0.964767	0.0508036	0.913964	0.971988	0.0506893	0.921299	Increase	24.8276	1.36891	23.4587	24.8394	1.36789	23.4715	Increase
Puerto Rico	0.658758	0.825526	1.29079	0.0276311	1.26316	1.44713	0.0284522	1.41868	Increase	28.4615	0.192144	28.2694	33.8197	0.193068	33.6266	Increase	0.269471	-0.00269506	0.272166	0.58838	-0.00272739	0.591108	Increase	7.58389	-0.031836	7.61573	17.5911	-0.0317464	17.6228	Increase	0.873736	0.050869	0.822867	1.38984	0.050715	1.33912	Increase	22.992	1.36729	21.6247	39.3034	1.36748	37.936	Increase
Qatar	0.651208	0.846861	1.98516	0.0280763	1.95708	2.97364	0.0278951	2.94575	Increase	44.0844	0.211799	43.8726	71.6973	0.19742	71.4999	Increase	0.668943	-0.00268243	0.671625	1.23094	-0.00274253	1.23368	Increase	18.6296	-0.0318761	18.6615	31.9345	-0.0284003	31.9629	Increase	1.06587	0.0507315	1.01514	1.38544	0.0508011	1.33464	Increase	28.1757	1.36939	26.8063	36.1589	1.36806	34.7908	Increase
Republic of Korea	0.692329	0.886675	0.134871	0.0287068	0.106164	0.272754	0.0281538	0.2446	Increase	3.96386	0.206216	3.75765	8.26098	0.182467	8.07851	Increase	0.018544	-0.00268019	0.0212242	0.121321	-0.00269406	0.124015	Increase	0.562917	-0.0336815	0.596598	3.36531	-0.0316802	3.39699	Increase	0.264892	0.0508327	0.21406	0.174663	0.0507395	0.123924	Decrease	7.41044	1.3699	6.04053	4.84622	1.36751	3.47872	Decrease
Republic of Moldova	0.604252	0.732215	1.47516	0.028265	1.44689	1.84514	0.0277767	1.81736	Increase	35.8608	0.20878	35.652	46.3421	0.198578	46.1435	Increase	0.655141	-0.00274656	0.657888	0.631564	-0.00268671	0.634251	Decrease	20.2728	-0.0318639	20.3046	18.8717	-0.0327762	18.9045	Decrease	1.35432	0.0508259	1.30349	1.47963	0.0509466	1.42869	Increase	38.4408	1.367	37.0738	43.0917	1.36812	41.7236	Increase
Romania	0.619299	0.768454	0.955178	0.0281726	0.927006	1.70854	0.0290356	1.67951	Increase	21.2784	0.217945	21.0604	39.5444	0.215596	39.3288	Increase	0.475863	-0.00274256	0.478606	0.802847	-0.00275887	0.805606	Increase	15.1758	-0.0261088	15.2019	22.9617	-0.0287845	22.9905	Increase	1.02916	0.0508495	0.978314	1.2582	0.0509062	1.20729	Increase	28.6736	1.36699	27.3066	34.8747	1.36874	33.5059	Increase
Russian Federation	0.671601	0.808536	1.01194	0.0278468	0.984094	1.77688	0.0285506	1.74832	Increase	23.7599	0.202009	23.5578	42.1753	0.220061	41.9552	Increase	0.747093	-0.00271015	0.749804	0.940014	-0.00275594	0.94277	Increase	23.4985	-0.0296801	23.5282	27.5907	-0.0277884	27.6185	Increase	1.77323	0.050783	1.72245	2.19903	0.0507581	2.14827	Increase	52.936	1.36724	51.5687	63.3838	1.36814	62.0156	Increase
Rwanda	0.275097	0.435589	0.414543	0.0280902	0.386453	0.718086	0.0277141	0.690372	Increase	7.32943	0.20392	7.12551	13.5214	0.193931	13.3274	Increase	0.0617699	-0.00116557	0.0629355	0.230738	-0.00268157	0.23342	Increase	1.99281	0.0654741	1.92734	7.19012	-0.0292853	7.2194	Increase	0.351318	0.0619709	0.289347	0.407762	0.0508082	0.356954	Increase	9.90009	1.72107	8.17903	10.9065	1.36915	9.53733	Increase
Saint Kitts and Nevis	0.580686	0.754987	2.12511	0.0290276	2.09608	2.49691	0.028731	2.46818	Increase	43.2279	0.207241	43.0206	55.9038	0.210832	55.6929	Increase	0.509344	-0.00271954	0.512063	0.803469	-0.00274164	0.806211	Increase	15.9579	-0.0309711	15.9888	22.273	-0.0289582	22.3019	Increase	1.80712	0.0507305	1.75639	2.48326	0.0506891	2.43257	Increase	51.5717	1.36775	50.2039	62.5281	1.3683	61.1598	Increase
Saint Lucia	0.496297	0.67251	1.36094	0.027974	1.33297	1.40673	0.0286503	1.37808	Increase	27.8217	0.221621	27.6001	27.3689	0.205784	27.1631	Decrease	0.433989	-0.00272993	0.436719	0.75455	-0.0026757	0.757225	Increase	14.9432	-0.0314314	14.9747	24.4158	-0.030119	24.4459	Increase	1.12051	0.050845	1.06966	1.59644	0.0507595	1.54568	Increase	33.4022	1.37082	32.0314	45.5426	1.36724	44.1754	Increase
Saint Vincent and the Grenadines	0.47593	0.637196	1.13644	0.0277147	1.10873	1.76675	0.0282875	1.73846	Increase	21.0551	0.195655	20.8595	36.6518	0.198771	36.4531	Increase	0.277255	-0.00278003	0.280035	0.59442	-0.00275119	0.597171	Increase	9.04162	-0.0307952	9.07242	19.4457	-0.0323757	19.4781	Increase	0.973006	0.0507293	0.922277	1.51778	0.0507434	1.46704	Increase	27.6915	1.36964	26.3219	43.9163	1.36979	42.5465	Increase
Samoa	0.487491	0.593393	1.65112	0.0286561	1.62247	2.42145	0.0284631	2.39299	Increase	45.6009	0.190461	45.4104	66.4642	0.236347	66.2279	Increase	0.371478	-0.00268632	0.374164	0.636457	-0.0026711	0.639128	Increase	12.0593	-0.0348755	12.0942	20.349	-0.0323838	20.3814	Increase	1.49872	0.0506914	1.44803	2.12174	0.0507209	2.07102	Increase	42.6437	1.37	41.2737	60.2525	1.36812	58.8844	Increase
San Marino	0.813245	0.888005	1.35031	0.0281386	1.32217	0.896725	0.0278971	0.868828	Decrease	29.2933	0.214451	29.0789	20.6657	0.207611	20.458	Decrease	0.381612	-0.002761	0.384373	0.272598	-0.00269013	0.275288	Decrease	9.73829	-0.0289197	9.76721	7.22895	-0.0328885	7.26183	Decrease	0.255134	0.0507858	0.204349	0.198445	0.0507821	0.147663	Decrease	6.22203	1.3677	4.85433	5.10895	1.36936	3.73958	Decrease
Sao Tome and Principe	0.309543	0.505414	0.576736	0.0288182	0.547918	1.25207	0.0278543	1.22422	Increase	13.2456	0.234541	13.0111	28.423	0.216597	28.2064	Increase	0.207098	-0.00274137	0.20984	0.485107	-0.00268852	0.487796	Increase	6.43561	-0.0258323	6.46145	14.8809	-0.0327294	14.9136	Increase	0.82339	0.0620541	0.761336	1.39889	0.0507311	1.34816	Increase	20.9375	1.71638	19.2212	34.5617	1.36958	33.1922	Increase
Saudi Arabia	0.538955	0.815143	0.344818	0.0282183	0.316599	0.871661	0.0277004	0.843961	Increase	6.6047	0.193259	6.41145	20.0073	0.191256	19.8161	Increase	0.238494	-0.00275433	0.241248	0.613822	-0.0027393	0.616561	Increase	7.17179	-0.029894	7.20168	17.9239	-0.0280076	17.9519	Increase	0.335937	0.0507817	0.285155	0.636767	0.0509491	0.585818	Increase	9.26434	1.36753	7.89681	18.2356	1.36929	16.8664	Increase
Senegal	0.238048	0.408054	0.446697	0.0345978	0.4121	0.873729	0.0276958	0.846033	Increase	9.83755	0.416117	9.42143	19.5581	0.190666	19.3674	Increase	0.0756742	0.00652213	0.0691521	0.179939	-0.00272112	0.18266	Increase	2.47567	0.26341	2.21226	5.64745	-0.0306491	5.6781	Increase	0.442718	0.0621951	0.380523	0.733119	0.0538491	0.67927	Increase	12.1158	1.73479	10.381	19.1112	1.4554	17.6558	Increase
Serbia	0.630511	0.792416	1.942	0.0278366	1.91416	2.8026	0.0278847	2.77471	Increase	42.2849	0.204752	42.0801	66.0529	0.178695	65.8742	Increase	0.612977	-0.00274934	0.615727	1.07626	-0.0027035	1.07896	Increase	17.631	-0.0308468	17.6619	30.1242	-0.0304595	30.1547	Increase	1.38467	0.0508115	1.33385	1.65006	0.0507447	1.59932	Increase	34.8326	1.36875	33.4638	43.0208	1.36714	41.6537	Increase
Seychelles	0.575526	0.730151	1.02453	0.0278211	0.996707	2.09994	0.0282606	2.07168	Increase	29.8035	0.223003	29.5805	58.2122	0.187241	58.025	Increase	0.460872	-0.00274979	0.463622	1.02905	-0.00273912	1.03179	Increase	16.1679	-0.0338089	16.2017	34.2965	-0.0333071	34.3298	Increase	0.881987	0.0507292	0.831258	1.04666	0.0508819	0.995778	Increase	27.8582	1.3674	26.4908	31.6243	1.36787	30.2564	Increase
Sierra Leone	0.211569	0.358666	0.400208	0.102212	0.297997	0.727794	0.0276038	0.70019	Increase	8.95365	1.34848	7.60517	15.9055	0.239913	15.6656	Increase	0.0515275	0.00648052	0.045047	0.128983	-0.0027119	0.131695	Increase	1.56115	0.288376	1.27277	3.90902	-0.0322767	3.9413	Increase	0.313735	0.0799268	0.233809	0.570923	0.0620355	0.508887	Increase	8.05983	2.31956	5.74027	14.6846	1.7216	12.963	Increase
Singapore	0.686404	0.856098	0.443796	0.0281629	0.415633	0.666035	0.0280614	0.637974	Increase	13.0224	0.208534	12.8138	19.662	0.172165	19.4898	Increase	0.0644049	-0.00271478	0.0671197	0.245754	-0.00272317	0.248477	Increase	2.20504	-0.0302297	2.23527	7.64366	-0.0307769	7.67444	Increase	0.253347	0.0507064	0.20264	0.410683	0.0507513	0.359932	Increase	7.33749	1.36843	5.96906	11.644	1.3688	10.2752	Increase
Slovakia	0.653854	0.810611	1.67254	0.0277363	1.64481	2.00948	0.0278517	1.98163	Increase	39.7281	0.204933	39.5232	47.5365	0.208826	47.3277	Increase	0.904884	-0.00270677	0.90759	0.970129	-0.00273731	0.972866	Increase	25.9844	-0.0332518	26.0176	26.5654	-0.031433	26.5969	Increase	2.41956	0.0507954	2.36877	2.04026	0.0506938	1.98957	Decrease	63.0406	1.36726	61.6733	52.1807	1.36719	50.8135	Decrease
Slovenia	0.727464	0.842431	1.61343	0.0279896	1.58544	1.61517	0.0279104	1.58726	Increase	36.0791	0.188936	35.8902	35.0057	0.223648	34.7821	Decrease	0.740256	-0.00270178	0.742958	0.707369	-0.00272793	0.710097	Decrease	20.7734	-0.0342586	20.8076	18.2686	-0.0304324	18.299	Decrease	1.3775	0.050739	1.32676	1.38629	0.0507654	1.33552	Increase	35.6948	1.36896	34.3258	35.2674	1.36705	33.9004	Decrease
Solomon Islands	0.301217	0.42936	0.785172	0.0283972	0.756774	1.43813	0.0285387	1.40959	Increase	21.7833	0.215569	21.5677	40.5609	0.177072	40.3839	Increase	0.0779053	-0.00270857	0.0806139	0.210033	-0.00267065	0.212703	Increase	2.77019	-0.0253404	2.79553	7.51499	-0.032619	7.54761	Increase	0.883099	0.0617829	0.821316	1.37376	0.0506925	1.32307	Increase	27.5061	1.7253	25.7808	43.804	1.36776	42.4363	Increase
Somalia	0.0488486	0.0776881	0.267128	0.267128	0	0.376829	0.267909	0.10892	Increase	5.54129	5.54129	0	7.63739	5.56816	2.06923	Increase	0.0723658	0.0723658	0	0.162936	0.0727834	0.0901529	Increase	2.62911	2.62911	0	5.70314	2.67815	3.02499	Increase	0.328513	0.328513	0	0.43743	0.329976	0.107454	Increase	9.93447	9.93447	0	12.8903	9.95464	2.93569	Increase
South Africa	0.541571	0.679627	1.08571	0.028057	1.05766	2.23253	0.028687	2.20384	Increase	20.1048	0.195425	19.9094	47.156	0.200284	46.9558	Increase	0.391334	-0.00268801	0.394022	0.828584	-0.00264623	0.83123	Increase	11.6681	-0.029124	11.6972	23.6032	-0.0275883	23.6308	Increase	0.618448	0.0507385	0.567709	1.1847	0.0507496	1.13395	Increase	16.1902	1.36756	14.8226	29.3019	1.36873	27.9332	Increase
South Asia	0.319797	0.557865	0.130445	0.0280142	0.102431	0.382787	0.0280359	0.354751	Increase	2.32255	0.209085	2.11347	7.92589	0.199576	7.72631	Increase	0.0290561	-0.0027241	0.0317802	0.162751	-0.00273504	0.165486	Increase	0.977678	-0.0309864	1.00866	5.1148	-0.0312269	5.14602	Increase	0.106708	0.0619538	0.0447546	0.234534	0.0507999	0.183734	Increase	2.95756	1.71887	1.23869	6.55837	1.36762	5.19075	Increase
South Sudan	0.206656	0.278371	0.245929	0.086074	0.159855	0.326872	0.0280935	0.298778	Increase	5.0433	1.36158	3.68171	6.64844	0.236134	6.41231	Increase	0.0301838	0.00652779	0.023656	0.0628264	-0.00185284	0.0646793	Increase	1.00461	0.286305	0.718307	2.03396	0.0173243	2.01664	Increase	0.220896	0.0839085	0.136987	0.281177	0.062311	0.218866	Increase	6.1112	2.48382	3.62738	7.75486	1.71602	6.03884	Increase
Southeast Asia	0.464104	0.649777	0.325754	0.0278524	0.297901	0.802983	0.0279353	0.775048	Increase	9.38999	0.210933	9.17905	22.9095	0.208519	22.701	Increase	0.045996	-0.00266828	0.0486643	0.200537	-0.00275809	0.203296	Increase	1.66507	-0.0331555	1.69822	6.81512	-0.0300229	6.84514	Increase	0.216802	0.0507753	0.166026	0.434707	0.0507512	0.383956	Increase	6.83993	1.37144	5.46849	13.5208	1.36795	12.1528	Increase
Southeast Asia, East Asia, and Oceania	0.471037	0.69885	0.274222	0.027614	0.246608	0.574939	0.0284256	0.546513	Increase	7.75331	0.212096	7.54122	16.6386	0.212406	16.4262	Increase	0.0345854	-0.00274861	0.037334	0.169192	-0.00275936	0.171951	Increase	1.15392	-0.0310197	1.18494	5.43625	-0.0329824	5.46923	Increase	0.257363	0.0508117	0.206551	0.357083	0.0506933	0.306389	Increase	7.96286	1.36864	6.59422	11.1435	1.36764	9.77591	Increase
Southern Latin America	0.587308	0.735985	2.0274	0.027865	1.99953	1.94617	0.0281233	1.91804	Decrease	43.8336	0.21145	43.6221	41.9878	0.207892	41.7799	Decrease	0.59202	-0.00276657	0.594787	0.680521	-0.00274664	0.683268	Increase	16.8149	-0.0301403	16.845	19.4808	-0.0317235	19.5125	Increase	1.03075	0.0507567	0.979991	0.86369	0.050889	0.812801	Decrease	26.8478	1.36739	25.4804	21.9895	1.36732	20.6221	Decrease
Southern Sub-Saharan Africa	0.506947	0.6422	1.01963	0.0280204	0.991609	2.19256	0.0284395	2.16412	Increase	19.5066	0.193417	19.3132	46.5431	0.221107	46.322	Increase	0.356276	-0.00274283	0.359019	0.810954	-0.00272955	0.813683	Increase	10.5769	-0.0272351	10.6041	23.2012	-0.0277958	23.229	Increase	0.630293	0.0508264	0.579466	1.28801	0.0507081	1.2373	Increase	16.447	1.36737	15.0797	32.4132	1.36816	31.045	Increase
Spain	0.636673	0.769284	1.48567	0.028006	1.45767	1.14329	0.0280357	1.11526	Decrease	32.4238	0.199275	32.2245	26.401	0.189591	26.2114	Decrease	0.481113	-0.00274934	0.483862	0.555319	-0.00273041	0.558049	Increase	13.6455	-0.0281183	13.6736	14.7741	-0.0310016	14.8051	Increase	1.0637	0.0507901	1.01291	1.03566	0.0508584	0.984799	Decrease	27.2906	1.36791	25.9227	26.845	1.36715	25.4779	Decrease
Sri Lanka	0.522623	0.701535	0.346673	0.0284475	0.318225	0.625441	0.0281492	0.597292	Increase	9.35075	0.205281	9.14547	16.7974	0.188469	16.6089	Increase	0.0653688	-0.00265433	0.0680231	0.190562	-0.00273115	0.193294	Increase	2.14439	-0.0342255	2.17862	5.88017	-0.032044	5.91222	Increase	0.241593	0.0508187	0.190774	0.330311	0.0507123	0.279599	Increase	6.95158	1.36824	5.58334	9.2276	1.36721	7.86039	Increase
Sub-Saharan Africa	0.297148	0.458587	0.574265	0.0281628	0.546103	1.22262	0.0280595	1.19456	Increase	11.4959	0.20433	11.2915	26.1992	0.213193	25.986	Increase	0.11356	-0.00276703	0.116328	0.302512	-0.00273593	0.305248	Increase	3.35538	-0.00824163	3.36362	8.77176	-0.0321503	8.80391	Increase	0.34499	0.0619599	0.28303	0.612429	0.050691	0.561738	Increase	9.11087	1.72058	7.3903	15.6025	1.368	14.2345	Increase
Sudan	0.292179	0.54195	0.253873	0.0278313	0.226041	0.571745	0.0278647	0.543881	Increase	5.2609	0.212784	5.04812	12.3421	0.197982	12.1441	Increase	0.115272	-0.00272689	0.117999	0.269365	-0.00265704	0.272022	Increase	3.54071	-0.0183039	3.55901	8.26871	-0.0301018	8.29881	Increase	0.267054	0.0621096	0.204944	0.431108	0.0508486	0.380259	Increase	7.68181	1.7194	5.96241	12.5826	1.36863	11.214	Increase
Suriname	0.502054	0.633666	0.687327	0.0280425	0.659285	1.02123	0.0283364	0.992891	Increase	14.3926	0.200875	14.1917	21.9315	0.215436	21.7161	Increase	0.235041	-0.00272679	0.237767	0.494727	-0.00272809	0.497455	Increase	7.59038	-0.0318515	7.62223	15.7898	-0.0280153	15.8178	Increase	0.478178	0.0507776	0.4274	0.780684	0.0509243	0.729759	Increase	13.6386	1.36972	12.2689	22.7684	1.36666	21.4018	Increase
Sweden	0.785536	0.88688	1.23963	0.0283303	1.2113	1.05561	0.028142	1.02747	Decrease	28.0299	0.219912	27.81	23.4358	0.205085	23.2308	Decrease	0.706063	-0.0027261	0.708789	0.527531	-0.0027505	0.530282	Decrease	19.6538	-0.0306398	19.6845	13.0257	-0.0327636	13.0585	Decrease	0.831864	0.0508577	0.781007	0.854013	0.0507197	0.803293	Increase	20.7215	1.36897	19.3526	20.0988	1.36856	18.7303	Decrease
Switzerland	0.862767	0.933059	1.37008	0.0277353	1.34235	1.05151	0.0277668	1.02375	Decrease	30.9144	0.204735	30.7097	23.1133	0.18252	22.9308	Decrease	0.320664	-0.00271987	0.323384	0.366771	-0.00262338	0.369395	Increase	8.48285	-0.0282569	8.5111	8.54351	-0.0208453	8.56436	Increase	0.79587	0.050699	0.745171	0.658406	0.0507758	0.60763	Decrease	19.6227	1.36973	18.253	16.3954	1.36835	15.0271	Decrease
Syrian Arab Republic	0.430493	0.623004	0.52008	0.0277208	0.492359	1.1525	0.0281356	1.12437	Increase	10.822	0.194068	10.6279	25.1768	0.210704	24.9661	Increase	0.164748	-0.00270418	0.167453	0.377456	-0.00276372	0.380219	Increase	4.97174	-0.0345989	5.00634	10.9022	-0.0338453	10.9361	Increase	0.459974	0.0507365	0.409237	0.601952	0.0506949	0.551257	Increase	13.0283	1.36751	11.6608	16.5749	1.36781	15.2071	Increase
Taiwan (Province of China)	0.667634	0.874747	0.346325	0.0283187	0.318006	0.904251	0.0289282	0.875323	Increase	9.8498	0.218042	9.63176	26.1325	0.221793	25.9107	Increase	0.0653423	-0.00276932	0.0681116	0.262408	-0.00270261	0.26511	Increase	1.88856	-0.033679	1.92224	8.51191	-0.032347	8.54426	Increase	0.123558	0.0508536	0.0727047	0.422559	0.0507846	0.371775	Increase	3.56803	1.3682	2.19983	13.7923	1.36911	12.4232	Increase
Tajikistan	0.466155	0.541511	0.727127	0.0277963	0.699331	0.726906	0.0276952	0.699211	Decrease	15.8243	0.193716	15.6305	16.6735	0.205218	16.4683	Increase	0.154293	-0.00273508	0.157028	0.199434	-0.00277153	0.202206	Increase	4.57975	-0.0349074	4.61465	6.20311	-0.0316747	6.23478	Increase	1.00816	0.0507882	0.957375	0.939334	0.0507816	0.888552	Decrease	29.8214	1.36817	28.4533	27.4	1.36856	26.0315	Decrease
Thailand	0.506645	0.682548	0.331908	0.027931	0.303977	0.991426	0.0278827	0.963543	Increase	9.73355	0.188666	9.54489	28.3642	0.196366	28.1678	Increase	0.0761962	-0.00269921	0.0788954	0.338913	-0.00277961	0.341692	Increase	2.67211	-0.0328271	2.70494	11.5177	-0.0338168	11.5515	Increase	0.217924	0.0507011	0.167223	0.457476	0.0508257	0.40665	Increase	6.68489	1.36736	5.31752	14.2148	1.36824	12.8466	Increase
Timor-Leste	0.262468	0.444668	0.127453	0.0279506	0.099502	0.259944	0.0288911	0.231053	Increase	3.56888	0.201742	3.36714	7.43716	0.211966	7.22519	Increase	-0.00283997	-0.00283997	0	0.0325358	-0.00273234	0.0352682	Increase	-0.0380498	-0.0380498	0	1.3915	-0.0292387	1.42073	Increase	0.105054	0.0624549	0.0425995	0.18356	0.0507968	0.132763	Increase	3.19562	1.72203	1.47359	5.90411	1.36984	4.53427	Increase
Togo	0.269692	0.408534	0.479488	0.0280328	0.451455	0.913126	0.028329	0.884797	Increase	10.4544	0.18935	10.2651	19.759	0.188923	19.5701	Increase	0.0684764	0.000874171	0.0676022	0.174489	-0.00268305	0.177172	Increase	2.14218	0.0508495	2.09133	5.32554	-0.0338585	5.3594	Increase	0.404893	0.0619902	0.342903	0.70632	0.0551076	0.651213	Increase	10.7318	1.71532	9.01651	17.951	1.5288	16.4222	Increase
Tokelau	0.521942	0.686426	1.80221	0.0283014	1.77391	2.85036	0.0278059	2.82255	Increase	48.1519	0.189109	47.9628	74.7972	0.222545	74.5746	Increase	0.184218	-0.00268165	0.1869	0.416913	-0.00268893	0.419602	Increase	6.29157	-0.0344124	6.32598	14.1701	-0.0323751	14.2025	Increase	1.37066	0.0507068	1.31995	1.79106	0.0507633	1.74029	Increase	41.667	1.36899	40.298	54.9401	1.36833	53.5718	Increase
Tonga	0.491807	0.62635	3.24592	0.0282254	3.21769	4.50569	0.0277988	4.47789	Increase	91.8862	0.201636	91.6846	120.657	0.208394	120.448	Increase	0.21772	-0.00268471	0.220405	0.415321	-0.0027531	0.418074	Increase	7.18207	-0.0311567	7.21323	13.1593	-0.0296225	13.1889	Increase	1.35274	0.0507611	1.30197	1.73844	0.0506864	1.68775	Increase	41.6268	1.36724	40.2596	51.6154	1.36727	50.2481	Increase
Trinidad and Tobago	0.62397	0.768763	1.64838	0.0282901	1.62009	2.00238	0.0279366	1.97444	Increase	37.7298	0.224154	37.5056	45.6272	0.214414	45.4128	Increase	0.643341	-0.00279337	0.646134	0.917115	-0.00273779	0.919853	Increase	20.5297	-0.0283441	20.5581	29.3716	-0.0298775	29.4015	Increase	1.65992	0.0506923	1.60923	2.49591	0.0507468	2.44516	Increase	46.955	1.36747	45.5876	71.0862	1.36757	69.7186	Increase
Tropical Latin America	0.499588	0.652442	0.924455	0.0278299	0.896625	1.19255	0.027869	1.16468	Increase	19.898	0.2017	19.6963	25.6145	0.207677	25.4068	Increase	0.284257	-0.0026724	0.286929	0.455649	-0.00272709	0.458376	Increase	8.52337	-0.030069	8.55344	13.52	-0.0313471	13.5513	Increase	0.839224	0.0507669	0.788457	0.922892	0.0507622	0.87213	Increase	21.4035	1.3683	20.0352	24.1029	1.36801	22.7348	Increase
Tunisia	0.471139	0.682432	0.477829	0.0281907	0.449638	0.85052	0.0281698	0.82235	Increase	10.5214	0.207982	10.3134	19.5172	0.196197	19.321	Increase	0.190243	-0.00274218	0.192985	0.453463	-0.00271801	0.456181	Increase	5.68907	-0.0278298	5.7169	13.2664	-0.0309535	13.2974	Increase	0.262009	0.0507096	0.211299	0.379344	0.0507106	0.328633	Increase	7.13156	1.36847	5.76308	10.41	1.36825	9.04178	Increase
Turkey	NA	NA	0.396117	0.0279496	0.368167	1.19	0.0275642	1.16243	Increase	10.0834	0.209217	9.87416	27.0893	0.208079	26.8812	Increase	0.538912	-0.00273368	0.541646	0.774791	-0.00276216	0.777553	Increase	16.1717	-0.0279376	16.1996	22.0741	-0.0321096	22.1062	Increase	1.04191	0.0507574	0.991153	1.02445	0.0507075	0.973743	Decrease	28.7414	1.36767	27.3737	27.8797	1.36717	26.5125	Decrease
Turkmenistan	0.563127	0.682161	0.74279	0.0282097	0.71458	0.721073	0.0277181	0.693355	Decrease	16.7507	0.189736	16.5609	15.9832	0.209746	15.7735	Decrease	0.188121	-0.00268428	0.190805	0.419479	-0.00268635	0.422165	Increase	5.9717	-0.0277191	5.99942	13.4666	-0.0315598	13.4982	Increase	0.69812	0.0507505	0.64737	0.548757	0.0507565	0.498001	Decrease	20.3971	1.36821	19.0289	16.5573	1.36728	15.19	Decrease
Tuvalu	0.406248	0.576621	1.33996	0.0284596	1.3115	2.49567	0.0277171	2.46795	Increase	36.0681	0.197009	35.871	65.6387	0.202697	65.436	Increase	0.138555	-0.00276361	0.141319	0.375274	-0.00273277	0.378007	Increase	4.76995	-0.0349742	4.80493	12.338	-0.0304174	12.3684	Increase	1.34693	0.0619894	1.28494	1.92397	0.0507168	1.87325	Increase	41.1044	1.7188	39.3856	57.7775	1.36717	56.4103	Increase
Uganda	0.187001	0.423261	0.434582	0.204065	0.230518	0.941863	0.027485	0.914378	Increase	9.72609	1.88679	7.8393	21.2818	0.208049	21.0738	Increase	0.0843889	0.00649177	0.0778971	0.311376	-0.00274149	0.314118	Increase	2.71166	0.288258	2.4234	9.9698	-0.0317693	10.0016	Increase	0.340898	0.143744	0.197154	0.690604	0.050719	0.639885	Increase	9.34584	3.90206	5.44378	18.9484	1.37632	17.5721	Increase
Ukraine	0.647461	0.760774	1.47121	0.0279243	1.44329	1.6204	0.0274913	1.59291	Increase	34.8488	0.190572	34.6582	39.9284	0.21269	39.7157	Increase	0.535098	-0.00273047	0.537829	0.772244	-0.00264935	0.774893	Increase	16.9062	-0.0348957	16.9411	24.0989	-0.0257123	24.1247	Increase	1.46366	0.0507717	1.41289	1.94791	0.0507866	1.89712	Increase	40.8451	1.36964	39.4755	55.6306	1.36716	54.2635	Increase
United Arab Emirates	0.644412	0.849318	1.55069	0.0276388	1.52305	5.57362	0.0281569	5.54546	Increase	40.032	0.210886	39.8211	114.775	0.204638	114.571	Increase	0.826081	-0.00278108	0.828862	3.72714	-0.00273786	3.72988	Increase	24.3239	-0.0331237	24.357	80.084	-0.0295332	80.1136	Increase	1.87126	0.0507232	1.82053	5.35039	0.0508037	5.29958	Increase	52.9194	1.36699	51.5525	112.77	1.36795	111.402	Increase
United Kingdom	0.744334	0.859	2.48687	0.028066	2.4588	1.70931	0.0279796	1.68133	Decrease	55.9477	0.20259	55.7451	36.5591	0.19334	36.3657	Decrease	0.953119	-0.00269613	0.955815	0.802275	-0.00271572	0.80499	Decrease	26.7444	-0.032486	26.7769	20.0365	-0.0353306	20.0719	Decrease	0.844203	0.050841	0.793362	1.30473	0.0507681	1.25397	Increase	21.1574	1.36867	19.7887	31.4232	1.36756	30.0557	Increase
United Republic of Tanzania	0.259306	0.446568	0.549527	0.0279827	0.521545	1.21526	0.0278376	1.18742	Increase	11.3237	0.213249	11.1105	25.5806	0.205859	25.3747	Increase	0.177042	0.00650453	0.170538	0.516919	-0.00261275	0.519532	Increase	5.50741	0.265499	5.24191	15.5794	-0.0320735	15.6115	Increase	0.46862	0.0620385	0.406582	0.774081	0.0506959	0.723385	Increase	12.8651	1.71718	11.1479	20.5091	1.36892	19.1401	Increase
United States Virgin Islands	0.655161	0.821831	2.2508	0.0277161	2.22309	1.62636	0.0279473	1.59842	Decrease	46.9967	0.208131	46.7886	32.195	0.179097	32.0159	Decrease	0.711036	-0.00270316	0.713739	0.814508	-0.00265937	0.817167	Increase	21.1173	-0.0320278	21.1493	25.805	-0.0298802	25.8349	Increase	1.56226	0.0510222	1.51124	1.04619	0.0508156	0.995379	Decrease	42.1295	1.36899	40.7605	29.9099	1.36806	28.5418	Decrease
United States of America	0.763648	0.862448	2.04652	0.0284272	2.01809	1.64437	0.0277402	1.61663	Decrease	50.4202	0.200103	50.2201	38.8817	0.212428	38.6692	Decrease	0.855534	-0.00274538	0.85828	0.793808	-0.00274435	0.796552	Decrease	24.0049	-0.0322757	24.0372	20.9745	-0.0289643	21.0035	Decrease	1.05891	0.0508795	1.00803	1.62165	0.0508014	1.57085	Increase	28.4445	1.36721	27.0773	46.1858	1.3674	44.8184	Increase
Uruguay	0.581922	0.719283	2.43757	0.0277227	2.40985	2.45837	0.028043	2.43032	Increase	55.7713	0.219117	55.5522	52.7626	0.203162	52.5595	Decrease	0.575476	-0.00273776	0.578214	0.744791	-0.00273258	0.747524	Increase	16.2048	-0.0334982	16.2383	20.9685	-0.0258118	20.9943	Increase	0.961492	0.0507066	0.910786	0.876018	0.0508269	0.825191	Decrease	24.5902	1.36712	23.2231	22.76	1.36806	21.392	Decrease
Uzbekistan	0.500242	0.662622	0.829882	0.0285432	0.801338	0.882736	0.0271969	0.855539	Increase	18.8347	0.215207	18.6195	21.1172	0.217061	20.9002	Increase	0.170532	-0.00273974	0.173272	0.350828	-0.0027392	0.353567	Increase	5.30507	-0.0314529	5.33652	11.0689	-0.0323239	11.1013	Increase	0.80398	0.0509816	0.752999	0.753506	0.0507845	0.702721	Decrease	23.483	1.37007	22.1129	22.9281	1.36955	21.5585	Decrease
Vanuatu	0.3531	0.473101	0.816275	0.0286559	0.787619	1.45535	0.0274391	1.42791	Increase	20.9981	0.23165	20.7665	37.6786	0.193931	37.4847	Increase	0.0603106	-0.00275021	0.0630608	0.155121	-0.00273377	0.157855	Increase	1.97983	-0.0332542	2.01308	5.03499	-0.0282214	5.06321	Increase	0.809429	0.0618704	0.747559	1.29321	0.0507772	1.24244	Increase	23.8976	1.71416	22.1834	38.4241	1.36814	37.0559	Increase
Venezuela (Bolivarian Republic of)	0.516891	0.596513	0.886803	0.028165	0.858638	1.65535	0.0276058	1.62775	Increase	19.4561	0.220437	19.2357	37.6429	0.188499	37.4544	Increase	0.128388	-0.00270008	0.131088	0.621969	-0.00272694	0.624695	Increase	3.81514	-0.0323296	3.84747	19.0957	-0.0284426	19.1241	Increase	1.26977	0.0507001	1.21907	1.21171	0.050746	1.16097	Decrease	33.8784	1.36835	32.51	32.6898	1.36838	31.3214	Decrease
Viet Nam	0.40763	0.627934	0.104145	0.0277055	0.0764391	0.283876	0.0280824	0.255794	Increase	2.92915	0.213151	2.716	8.04191	0.198703	7.8432	Increase	0.000634663	-0.00267245	0.00330711	0.0456576	-0.0026788	0.0483364	Increase	0.0277833	-0.033631	0.0614143	1.45428	-0.0307364	1.48502	Increase	0.0506648	0.0506648	0	0.118505	0.050749	0.0677563	Increase	1.36818	1.36818	0	3.4032	1.3691	2.0341	Increase
Western Europe	0.7464	0.848726	1.73598	0.0276628	1.70832	1.43366	0.0281384	1.40552	Decrease	38.3098	0.229789	38.08	31.7006	0.204362	31.4962	Decrease	0.634472	-0.00270601	0.637178	0.58027	-0.0026931	0.582963	Decrease	17.179	-0.0318222	17.2109	14.7032	-0.0315801	14.7347	Decrease	0.801839	0.0507283	0.751111	0.917399	0.0507206	0.866679	Increase	19.9889	1.36788	18.621	23.284	1.3673	21.9167	Increase
Western Sub-Saharan Africa	0.2737	0.446023	0.622187	0.0280388	0.594148	1.38359	0.0281488	1.35545	Increase	13.1055	0.203572	12.9019	30.2943	0.211978	30.0823	Increase	0.0737634	-0.00131313	0.0750765	0.212866	-0.00273696	0.215603	Increase	2.18305	0.0179753	2.16508	6.11849	-0.0338528	6.15235	Increase	0.304287	0.0621202	0.242167	0.539623	0.0507589	0.488864	Increase	8.00382	1.71589	6.28793	13.4138	1.36963	12.0442	Increase
Yemen	0.215665	0.450376	0.135385	0.0779404	0.0574444	0.333402	0.0284317	0.30497	Increase	2.94337	1.27792	1.66545	7.23771	0.202716	7.035	Increase	0.0432137	0.00647398	0.0367397	0.12862	-0.0026311	0.131251	Increase	1.38265	0.288424	1.09423	3.88471	-0.0287098	3.91342	Increase	0.15054	0.0741238	0.076416	0.261168	0.0507772	0.21039	Increase	4.39121	2.17139	2.21981	7.42746	1.36812	6.05933	Increase
Zambia	0.304009	0.505949	0.365878	0.0278953	0.337982	1.27181	0.0276941	1.24412	Increase	5.90339	0.191497	5.71189	24.8752	0.219343	24.6559	Increase	0.0902735	-0.00277481	0.0930483	0.436124	-0.00272759	0.438852	Increase	2.81228	-0.0226827	2.83496	13.444	-0.0286916	13.4727	Increase	0.390469	0.062038	0.328431	0.912266	0.0507308	0.861536	Increase	10.8136	1.72212	9.09149	25.2209	1.36907	23.8519	Increase
Zimbabwe	0.398559	0.473819	0.644889	0.028423	0.616466	1.84932	0.0275357	1.82178	Increase	14.5165	0.237737	14.2787	41.8671	0.215535	41.6516	Increase	0.204277	-0.00269837	0.206975	0.769732	-0.00266806	0.7724	Increase	6.36802	-0.0309126	6.39893	23.473	-0.0305732	23.5036	Increase	0.646878	0.0619804	0.584897	1.92392	0.0507621	1.87316	Increase	17.3343	1.72319	15.6111	51.553	1.36774	50.1852	Increase
